# Supplementary material for: Deregulation of the FOXM1 target gene network and its coregulatory partners in oesophageal adenocarcinoma
Source: Mol Cancer. 2015 Mar 26;14:69. doi: 10.1186/s12943-015-0339-8 (PMC4392876; doi:10.1186/s12943-015-0339-8)
Supplement: Additional file 1: Table S1. — FOXM1 binding regions identified using ChIPseq in OE33 and U2OS cell lines. Data are shown according to classification as high confidence (found in both replicates) or high coverage (found when reads are combined from both replicates and binding regions recalled). [file 12943_2015_339_MOESM1_ESM.xlsx]

## Sheet: HighConfidence_OE33_r1_r2_ov
chrom	txStart	txEnd	strand	RefSeqID	GeneSym	chr	start	end	length	summit	tags	pValue	fold_enrichment	FDR(%)	chr	s_start	s_end	peak_id	s_FC	Tag Density/Length
chr4	56899213	56948395	-	NM_181806	AASDH	chr4	56947722	56948187	466	325	38	165.72	16.68	0	chr4	56948045	56948046	MACS_peak_5292	30	0.0815
chr10	90684810	90741127	-	NM_001141945	ACTA2	chr10	90740886	90741737	852	632	51	100.51	7.65	0	chr10	90741516	90741517	MACS_peak_949	20	0.0599
chr3	180763401	180788887	+	NM_177989	ACTL6A	chr3	180762876	180763861	986	721	45	104.23	7.78	0	chr3	180763595	180763596	MACS_peak_5096	14	0.0456
chr17	73694992	73715377	+	NM_001145526	AFMID	chr17	73694542	73695148	607	265	59	180.91	9.45	0	chr17	73694805	73694806	MACS_peak_3184	28	0.0972
chr10	88720477	88759940	+	NM_133447	AGAP11	chr10	88720761	88721704	944	434	59	133.09	7.75	0	chr10	88721193	88721194	MACS_peak_943	19	0.0625
chr6	88441296	88468704	-	NM_018064	AKIRIN2	chr6	88468284	88469139	856	497	69	309.91	16.02	0	chr6	88468779	88468780	MACS_peak_6357	26	0.0806
chr7	36395956	36459925	+	NM_018685	ANLN	chr7	36395477	36397068	1592	508	132	395.44	15.42	0	chr7	36395983	36395984	MACS_peak_6669	38	0.0829
chr1	148457340	148475128	-	NM_030920	ANP32E	chr1	148474856	148475767	912	461	104	374.66	18.83	0	chr1	148475315	148475316	MACS_peak_312	54	0.114
chr12	12770117	12835666	+	NM_001130415	APOLD1	chr12	12769371	12770545	1175	539	124	688.54	28.33	0	chr12	12769908	12769909	MACS_peak_1750	44	0.1055
chr14	49429485	49433522	+	NM_001663	ARF6	chr14	49428587	49429702	1116	348	77	260.48	20.21	0	chr14	49428933	49428934	MACS_peak_2305	38	0.069
chr7	12693435	12697083	+	NM_005738	ARL4A	chr7	12692640	12693185	546	290	90	513.47	29.95	0	chr7	12692928	12692929	MACS_peak_6588	71	0.1648
chr16	18710491	18720358	-	NM_015161	ARL6IP1	chr16	18719575	18720894	1320	874	295	1985.99	48.93	0	chr16	18720447	18720448	MACS_peak_2684	116	0.2235
chr1	195319879	195382447	-	NM_001206846	ASPM	chr1	195381899	195383038	1140	583	205	1602.03	55.73	0	chr1	195382480	195382481	MACS_peak_489	82	0.1798
chr20	30409807	30490783	+	NM_015338	ASXL1	chr20	30409074	30410334	1261	654	384	2337.41	42.28	0	chr20	30409726	30409727	MACS_peak_4267	159	0.3045
chr8	124401271	124477886	-	NM_014109	ATAD2	chr8	124477670	124478490	821	518	76	222.62	10.74	0	chr8	124478186	124478187	MACS_peak_7252	31	0.0926
chr17	26183148	26246421	+	NM_024857	ATAD5	chr17	26182490	26183380	891	553	77	141.01	8.59	0	chr17	26183041	26183042	MACS_peak_2930	33	0.0864
chr12	14409877	14542964	+	NM_018179	ATF7IP	chr12	14409547	14410490	944	323	199	1522.09	63.39	0	chr12	14409868	14409869	MACS_peak_1756	114	0.2108
chr20	54377851	54400758	-	NM_198437	AURKA	chr20	54400239	54401723	1485	569	190	767.77	24.11	0	chr20	54400806	54400807	MACS_peak_4421	67	0.1279
chr17	8048773	8054669	-	NM_001256834	AURKB	chr17	8054432	8054834	403	245	49	397.44	37.63	0	chr17	8054675	8054676	MACS_peak_2900	38	0.1216
chr5	176959724	176969952	+	NM_007255	B4GALT7	chr5	176959474	176959784	311	197	15	72.11	13.38	1	chr5	176959669	176959670	MACS_peak_8813	13	0.0482
chr19	17239231	17251162	+	NM_001033549	BABAM1	chr19	17238823	17239461	639	301	36	151.06	14.53	0	chr19	17239122	17239123	MACS_peak_3372	19	0.0563
chr17	73721871	73733311	+	NM_001168	BIRC5	chr17	73721609	73722517	909	309	87	580.54	50.04	0	chr17	73721916	73721917	MACS_peak_3185	54	0.0957
chr5	137503357	137542257	-	NM_139199	BRD8	chr5	137541858	137543162	1305	797	257	1677.12	48.03	0	chr5	137542653	137542654	MACS_peak_5886	106	0.1969
chr11	13366131	13441414	-	NM_032320	BTBD10	chr11	13441212	13442190	979	637	91	267.35	16.08	0	chr11	13441847	13441848	MACS_peak_1242	46	0.093
chr10	124903749	124914876	+	NM_001007793	BUB3	chr10	124903502	124904197	696	360	69	235.5	14.46	0	chr10	124903860	124903861	MACS_peak_1126	39	0.0991
chr12	115637978	115660226	-	NM_024738	C12orf49	chr12	115660096	115660868	773	382	96	579.48	32.42	0	chr12	115660476	115660477	MACS_peak_2083	53	0.1242
chr1	219569892	219576261	-	NR_024236	C1orf140	chr1	219575569	219576100	532	184	37	109.57	8.74	0	chr1	219575751	219575752	MACS_peak_581	20	0.0695
chr20	42257994	42272960	-	NM_016470	C20orf111	chr20	42272288	42273537	1250	777	122	243.09	14.23	0	chr20	42273063	42273064	MACS_peak_4347	57	0.0976
chr20	17897761	17919762	+	NM_052865	C20orf72	chr20	17896510	17899013	2504	1196	233	660.51	31.9	0	chr20	17897704	17897705	MACS_peak_4211	91	0.0931
chr4	130234278	130253293	+	NM_173487	C4orf33	chr4	130233789	130234527	739	384	93	459.22	31.72	0	chr4	130234171	130234172	MACS_peak_5442	70	0.1258
chr5	43522559	43551030	-	NM_198566	C5orf34	chr5	43550316	43551263	948	558	55	118.27	7.17	0	chr5	43550872	43550873	MACS_peak_5674	17	0.058
chr8	67742340	67755931	+	NM_019607	C8orf44	chr8	67742181	67742763	583	291	31	78.4	7.83	1	chr8	67742470	67742471	MACS_peak_7109	16	0.0532
chr8	67742340	67936811	+	NM_001204173	C8orf44-SGK3	chr8	67742181	67742763	583	291	31	78.4	7.83	1	chr8	67742470	67742471	MACS_peak_7109	16	0.0532
chr2	47240724	47257244	-	NM_001743	CALM2	chr2	47256550	47258006	1457	872	237	1519.52	44.15	0	chr2	47257420	47257421	MACS_peak_3640	83	0.1627
chr7	26207848	26219752	+	NM_016587	CBX3	chr7	26206454	26208090	1637	726	171	651.66	28.01	0	chr7	26207178	26207179	MACS_peak_6629	68	0.1045
chr12	52910996	52960182	-	NM_012117	CBX5	chr12	52959134	52960994	1861	1427	117	312.31	12.23	0	chr12	52960559	52960560	MACS_peak_1894	25	0.0629
chr14	99047355	99140480	-	NM_001144995	CCDC85C	chr14	99140268	99141052	785	396	126	1130.62	77.25	0	chr14	99140662	99140663	MACS_peak_2408	78	0.1605
chr4	122957048	122964538	-	NM_001237	CCNA2	chr4	122963925	122964846	922	630	232	1816.79	66.55	0	chr4	122964553	122964554	MACS_peak_5418	136	0.2516
chr5	68498592	68509826	+	NM_031966	CCNB1	chr5	68498168	68499411	1244	496	347	3106.54	103.6	0	chr5	68498662	68498663	MACS_peak_5720	177	0.2789
chr15	57184575	57204536	+	NM_004701	CCNB2	chr15	57184144	57185082	939	436	170	1097.55	41.16	0	chr15	57184578	57184579	MACS_peak_2494	86	0.181
chr16	2419395	2448860	+	NM_001761	CCNF	chr16	2418204	2419678	1475	1018	270	1705.09	56.44	0	chr16	2419220	2419221	MACS_peak_2633	122	0.1831
chr4	78297380	78310237	+	NM_004354	CCNG2	chr4	78296735	78297660	926	600	109	701.9	25.19	0	chr4	78297333	78297334	MACS_peak_5320	35	0.1177
chr1	43597212	43601460	+	NM_001255	CDC20	chr1	43596864	43597518	655	296	53	340.31	31.69	0	chr1	43597158	43597159	MACS_peak_91	32	0.0809
chr20	3724400	3734761	+	NM_021872	CDC25B	chr20	3724343	3725566	1224	564	361	2473.41	72.08	0	chr20	3724905	3724906	MACS_peak_4159	218	0.2949
chr8	25372429	25421342	+	NM_152562	CDCA2	chr8	25372108	25372934	827	292	114	953.46	51.5	0	chr8	25372398	25372399	MACS_peak_7040	52	0.1378
chr12	6828232	6830717	-	NM_031299	CDCA3	chr12	6830449	6831222	774	317	54	226.51	17.38	0	chr12	6830764	6830765	MACS_peak_1731	27	0.0698
chr1	37930659	37947978	+	NM_018101	CDCA8	chr1	37930473	37931011	539	230	56	414.92	30.7	0	chr1	37930701	37930702	MACS_peak_82	31	0.1039
chr10	62208217	62216833	+	NM_001170407	CDK1	chr10	62207700	62209071	1372	488	390	3153.54	92.78	0	chr10	62208186	62208187	MACS_peak_832	199	0.2843
chr6	111037873	111243105	-	NM_015076	CDK19	chr6	111243023	111244207	1185	877	99	510.15	21.02	0	chr6	111243898	111243899	MACS_peak_6389	29	0.0835
chr11	67030536	67032234	-	NM_001271849	CDK2AP2	chr11	67031894	67032709	816	435	61	236.57	16.13	0	chr11	67032327	67032328	MACS_peak_1496	29	0.0748
chr1	51206954	51212894	+	NM_001262	CDKN2C	chr1	51206701	51207402	702	342	36	171.54	11.74	0	chr1	51207041	51207042	MACS_peak_109	12	0.0513
chr19	10538137	10540655	-	NM_079421	CDKN2D	chr19	10540439	10541323	885	328	127	885.59	40.78	0	chr19	10540765	10540766	MACS_peak_3336	60	0.1435
chr14	53933422	53956684	+	NM_005192	CDKN3	chr14	53933016	53933890	875	274	240	2668.96	130.72	0	chr14	53933288	53933289	MACS_peak_2323	132	0.2743
chr2	26862385	26870959	+	NM_001809	CENPA	chr2	26861892	26863313	1422	494	228	1771.77	95.3	0	chr2	26862384	26862385	MACS_peak_3579	126	0.1603
chr4	68020583	68093851	-	NM_001812	CENPC1	chr4	68093628	68094203	576	272	38	119.87	9.79	0	chr4	68093898	68093899	MACS_peak_5299	20	0.066
chr4	104246411	104339015	-	NM_001813	CENPE	chr4	104338816	104339486	671	229	53	236.83	16.51	0	chr4	104339043	104339044	MACS_peak_5376	27	0.079
chr1	212843154	212904537	+	NM_016343	CENPF	chr1	212842616	212843831	1216	430	280	1919.61	44.71	0	chr1	212843044	212843045	MACS_peak_569	106	0.2303
chr1	172035310	172060400	-	NM_033319	CENPL	chr1	172059860	172060830	971	278	86	318.2	9.14	0	chr1	172060136	172060137	MACS_peak_424	20	0.0886
chr2	24869678	24898749	+	NM_001199803	CENPO	chr2	24869489	24870013	525	330	41	164.36	14.36	0	chr2	24869817	24869818	MACS_peak_3573	27	0.0781
chr18	12981360	13115051	+	NM_032142	CEP192	chr18	12980914	12981383	470	242	46	333.38	35.65	0	chr18	12981154	12981155	MACS_peak_3225	36	0.0979
chr10	95246378	95278839	+	NM_018131	CEP55	chr10	95245780	95246843	1064	583	149	655.29	34.18	0	chr10	95246361	95246362	MACS_peak_979	95	0.14
chr3	139695876	139795819	-	NM_024491	CEP70	chr3	139796159	139796809	651	296	45	166.33	16.13	0	chr3	139796453	139796454	MACS_peak_4965	29	0.0691
chr18	12662630	12692703	-	NM_024899	CEP76	chr18	12692465	12693090	626	287	34	171.92	22.78	0	chr18	12692750	12692751	MACS_peak_3224	23	0.0543
chr13	114098066	114110905	+	NM_032436	CHAMP1	chr13	114097709	114098305	597	304	56	285.41	20.18	0	chr13	114098011	114098012	MACS_peak_2253	33	0.0938
chr22	27413730	27467822	-	NM_007194	CHEK2	chr22	27467509	27468205	697	388	81	337.04	17.76	0	chr22	27467895	27467896	MACS_peak_4545	45	0.1162
chr12	118607977	118799478	-	NM_007174	CIT	chr12	118799402	118800071	670	276	78	470.63	23.18	0	chr12	118799676	118799677	MACS_peak_2094	36	0.1164
chr13	51927495	51948764	+	NM_001098525	CKAP2	chr13	51926916	51928182	1267	555	251	2446.47	100.02	0	chr13	51927469	51927470	MACS_peak_2203	101	0.1981
chr2	113211914	113238725	-	NM_152515	CKAP2L	chr2	113237789	113239214	1426	914	256	1615.23	62.11	0	chr2	113238701	113238702	MACS_peak_3753	132	0.1795
chr11	46721659	46824435	-	NM_014756	CKAP5	chr11	46823919	46824888	970	557	173	841.45	31.87	0	chr11	46824474	46824475	MACS_peak_1379	99	0.1784
chr1	153213741	153218349	+	NR_024163	CKS1B	chr1	153213293	153214078	786	432	45	162.21	14.39	0	chr1	153213723	153213724	MACS_peak_336	22	0.0573
chr9	91115932	91121438	+	NM_001827	CKS2	chr9	91115731	91116099	369	179	47	329.49	24.47	0	chr9	91115908	91115909	MACS_peak_7489	34	0.1274
chr7	89870583	89883204	+	NM_012129	CLDN12	chr7	89869911	89871976	2066	1203	143	70.64	6.22	1	chr7	89871112	89871113	MACS_peak_6826	33	0.0692
chr11	57181791	57185913	+	NM_006831	CLP1	chr11	57181580	57182094	515	251	31	117.97	10.71	0	chr11	57181829	57181830	MACS_peak_1398	17	0.0602
chr9	36180852	36202059	+	NM_001184762	CLTA	chr9	36180690	36180985	296	118	16	101.39	14.31	0	chr9	36180806	36180807	MACS_peak_10812	12	0.0541
chr22	45069703	45071221	-	NR_024009	CN5H6.4	chr22	45070971	45071843	873	433	238	1721.73	55.64	0	chr22	45071402	45071403	MACS_peak_4636	141	0.2726
chr1	222611217	222630318	+	NM_014184	CNIH4	chr1	222610853	222611440	588	268	104	410.92	18.11	0	chr1	222611119	222611120	MACS_peak_592	73	0.1769
chr12	119425464	119451347	-	NM_032314	COQ5	chr12	119451883	119452404	522	378	42	251.91	16.6	0	chr12	119452259	119452260	MACS_peak_2103	19	0.0805
chr11	63498654	63500591	+	NM_004074	COX8A	chr11	63498184	63499217	1034	394	160	837.3	38.35	0	chr11	63498576	63498577	MACS_peak_1446	94	0.1547
chr20	54400980	54412989	+	NM_001324	CSTF1	chr20	54400239	54401723	1485	569	190	767.77	24.11	0	chr20	54400806	54400807	MACS_peak_4421	67	0.1279
chr1	172060419	172094305	+	NM_018122	DARS2	chr1	172059860	172060830	971	278	86	318.2	9.14	0	chr1	172060136	172060137	MACS_peak_424	20	0.0886
chr7	87343479	87376792	+	NM_006716	DBF4	chr7	87343336	87345190	1855	379	166	263.77	14.57	0	chr7	87343713	87343714	MACS_peak_6823	61	0.0895
chr10	14988876	15036100	-	NM_001033855	DCLRE1C	chr10	15035537	15036534	998	600	92	326.35	14.76	0	chr10	15036135	15036136	MACS_peak_722	35	0.0922
chr1	68712422	68735387	-	NM_001114120	DEPDC1	chr1	68734808	68735867	1060	582	116	617.03	32.62	0	chr1	68735388	68735389	MACS_peak_146	56	0.1094
chr5	59928495	60031750	-	NM_001145208	DEPDC1B	chr5	60031187	60032099	913	563	74	330.62	27.52	0	chr5	60031748	60031749	MACS_peak_5704	45	0.0811
chr17	38916859	38957206	+	NM_004941	DHX8	chr17	38916574	38917142	569	166	75	375.69	15.23	0	chr17	38916738	38916739	MACS_peak_3015	35	0.1318
chrX	153644224	153659158	+	NM_001363	DKC1	chrX	153643590	153644251	662	318	58	366.75	27.89	0	chrX	153643906	153643907	MACS_peak_7712	31	0.0876
chr10	53744046	53747423	+	NM_012242	DKK1	chr10	53742822	53744832	2011	1025	143	341.56	10.1	0	chr10	53743845	53743846	MACS_peak_813	26	0.0711
chr14	54684586	54728149	-	NM_001146015	DLGAP5	chr14	54727719	54728531	813	387	77	403.22	28.97	0	chr14	54728104	54728105	MACS_peak_2327	45	0.0947
chr19	4626243	4674855	-	NM_139159	DPP9	chr19	4674578	4675189	612	413	34	91.62	5.99	0	chr19	4674989	4674990	MACS_peak_3312	12	0.0556
chr19	5736152	5742249	-	NM_020175	DUS3L	chr19	5741529	5741923	395	138	45	318.82	29.36	0	chr19	5741665	5741666	MACS_peak_3319	36	0.1139
chr12	119418241	119420681	+	NM_001037495	DYNLL1	chr12	119417935	119418592	658	229	92	701.13	46.69	0	chr12	119418162	119418163	MACS_peak_2101	58	0.1398
chr11	19202185	19219083	-	NM_024680	E2F8	chr11	19218854	19219477	624	357	59	258.4	16.61	0	chr11	19219209	19219210	MACS_peak_1268	33	0.0946
chr3	173951168	174021958	+	NM_018098	ECT2	chr3	173950686	173951638	953	401	163	855.2	28.91	0	chr3	173951085	173951086	MACS_peak_5071	78	0.171
chr11	34599163	34641410	+	NM_012153	EHF	chr11	34598210	34599510	1301	951	72	152.52	8.48	0	chr11	34599159	34599160	MACS_peak_1326	19	0.0553
chr11	31487872	31761905	+	NM_019040	ELP4	chr11	31487212	31488265	1054	598	68	132.31	9.71	0	chr11	31487808	31487809	MACS_peak_1303	27	0.0645
chr14	23678013	23680637	-	NM_016049	EMC9	chr14	23680361	23681128	768	338	52	223.35	19.71	0	chr14	23680697	23680698	MACS_peak_2264	29	0.0677
chr5	73958986	73973005	-	NM_001256576	ENC1	chr5	73972706	73973378	673	403	155	1052.36	43.63	0	chr5	73973107	73973108	MACS_peak_5741	107	0.2303
chr12	51948349	51973694	+	NM_012291	ESPL1	chr12	51948087	51948703	617	191	100	658.11	31.81	0	chr12	51948276	51948277	MACS_peak_1888	59	0.1621
chr8	95722539	95788870	+	NM_017697	ESRP1	chr8	95721982	95722658	677	356	62	362.96	23.99	0	chr8	95722336	95722337	MACS_peak_7159	30	0.0916
chr20	762355	774922	+	NM_001042353	FAM110A	chr20	761787	763415	1629	540	293	1333.83	38.99	0	chr20	762325	762326	MACS_peak_4137	135	0.1799
chr17	6288458	6295109	+	NM_001195228	FAM64A	chr17	6287693	6288567	875	286	60	331.53	16	0	chr17	6287977	6287978	MACS_peak_2891	17	0.0686
chr20	36988368	37015117	+	NM_030919	FAM83D	chr20	36987783	36989391	1609	638	444	2967.1	60.15	0	chr20	36988419	36988420	MACS_peak_4316	177	0.2759
chr7	100021891	100036676	+	NM_033506	FBXO24	chr7	100020956	100022972	2017	810	168	134.38	8.34	0	chr7	100021764	100021765	MACS_peak_6879	45	0.0833
chr6	153333350	153346433	-	NM_001142522	FBXO5	chr6	153345735	153346288	554	222	61	416.42	37.51	0	chr6	153345955	153345956	MACS_peak_6492	46	0.1101
chr20	6003491	6052191	-	NM_017671	FERMT1	chr20	6051423	6052653	1231	846	96	221.21	14.73	0	chr20	6052267	6052268	MACS_peak_4174	43	0.078
chr11	63764988	63768183	+	NM_004470	FKBP2	chr11	63764228	63765682	1455	822	148	704.54	38.23	0	chr11	63765048	63765049	MACS_peak_1448	70	0.1017
chr11	47694644	47745569	-	NM_015308	FNBP4	chr11	47744915	47745974	1060	777	59	163.93	11.89	0	chr11	47745690	47745691	MACS_peak_1387	22	0.0557
chr17	78070882	78155772	+	NM_004514	FOXK2	chr17	78070141	78070379	239	119	15	117.39	22.06	0	chr17	78070258	78070259	MACS_peak_4605	15	0.0628
chr6	1257674	1259993	+	NM_033260	FOXQ1	chr6	1256520	1257720	1201	604	58	105.01	8.16	0	chr6	1257122	1257123	MACS_peak_6060	18	0.0483
chr11	61488332	61491708	-	NM_002032	FTH1	chr11	61491610	61492088	479	148	32	104.13	9.29	0	chr11	61491756	61491757	MACS_peak_1426	18	0.0668
chr19	3457294	3487755	+	NM_016263	FZR1	chr19	3456625	3457496	872	478	326	3100	168.82	0	chr19	3457101	3457102	MACS_peak_3300	207	0.3739
chr12	99491619	99542816	+	NM_174942	GAS2L3	chr12	99491135	99491987	853	428	150	1200.14	63.32	0	chr12	99491561	99491562	MACS_peak_2025	88	0.1758
chr1	153470862	153481277	-	NM_001171811	GBA	chr1	153480925	153481585	661	322	85	405.45	24.04	0	chr1	153481245	153481246	MACS_peak_345	57	0.1286
chr5	102449602	102483741	-	NM_017676	GIN1	chr5	102483325	102483929	605	114	39	133.63	8.16	0	chr5	102483437	102483438	MACS_peak_5811	15	0.0645
chr20	25336322	25377191	+	NM_021067	GINS1	chr20	25336076	25336588	513	197	47	90.84	6.61	0	chr20	25336271	25336272	MACS_peak_4245	27	0.0916
chr12	102761656	102848119	-	NR_027249	GNN	chr12	102847765	102848714	950	486	134	987.46	61.93	0	chr12	102848249	102848250	MACS_peak_2033	81	0.1411
chr2	171493193	171531889	+	NM_001201428	GORASP2	chr2	171493403	171494237	835	308	48	145.87	8.9	0	chr2	171493709	171493710	MACS_peak_3904	16	0.0575
chr10	101146616	101180520	-	NM_002079	GOT1	chr10	101180091	101180888	798	414	65	223.76	16.31	0	chr10	101180503	101180504	MACS_peak_1009	36	0.0815
chr1	109221125	109274567	+	NM_013296	GPSM2	chr1	109220778	109221547	770	291	291	3088.35	110.16	0	chr1	109221067	109221068	MACS_peak_259	172	0.3779
chr17	35149745	35157064	+	NM_001242443	GRB7	chr17	35145338	35151609	6272	5179	1447	250.48	3.78	0	chr17	35150515	35150516	MACS_peak_2991	79	0.2307
chr5	176786292	176802456	+	NM_002082	GRK6	chr5	176785338	176786707	1370	899	133	484.69	18.85	0	chr5	176786235	176786236	MACS_peak_6040	45	0.0971
chr4	106849389	106988331	+	NM_024751	GSTCD	chr4	106849060	106849621	562	275	33	101.68	7.93	0	chr4	106849333	106849334	MACS_peak_5379	15	0.0587
chr6	43696195	43704914	-	NM_019096	GTPBP2	chr6	43704985	43706088	1104	777	108	493.18	26.59	0	chr6	43705760	43705761	MACS_peak_6296	50	0.0978
chr22	45071301	45105371	+	NM_016426	GTSE1	chr22	45070971	45071843	873	433	238	1721.73	55.64	0	chr22	45071402	45071403	MACS_peak_4636	141	0.2726
chr3	130516303	130517810	-	NM_006026	H1FX	chr3	130517669	130518175	507	199	39	95.74	10.19	0	chr3	130517866	130517867	MACS_peak_4940	30	0.0769
chr3	130517803	130526102	+	NR_026991	H1FX-AS1	chr3	130517669	130518175	507	199	39	95.74	10.19	0	chr3	130517866	130517867	MACS_peak_4940	30	0.0769
chr7	44839737	44854250	-	NM_201436	H2AFV	chr7	44853784	44854866	1083	493	98	201	11.42	0	chr7	44854275	44854276	MACS_peak_6699	42	0.0905
chr11	118469794	118471387	-	NM_002105	H2AFX	chr11	118471098	118471981	884	508	118	640.37	26.05	0	chr11	118471604	118471605	MACS_peak_1671	53	0.1335
chr1	154978522	154988864	-	NM_001126050	HDGF	chr1	154987517	154988522	1006	563	158	972.32	50.46	0	chr1	154988078	154988079	MACS_peak_362	99	0.1571
chr6	26232351	26232897	+	NM_003512	HIST1H2AC	chr6	26231201	26231722	522	158	26	228.97	47.51	0	chr6	26231357	26231358	MACS_peak_4678	19	0.0498
chr6	27208795	27209293	+	NM_021064	HIST1H2AG	chr6	27208449	27208991	543	295	32	167.54	19.91	0	chr6	27208742	27208743	MACS_peak_6180	21	0.0589
chr6	26231673	26232111	-	NM_003526	HIST1H2BC	chr6	26230919	26231722	804	414	93	537.99	28.28	0	chr6	26231331	26231332	MACS_peak_6164	46	0.1157
chr6	26324407	26324851	-	NM_003518	HIST1H2BG	chr6	26323726	26324159	434	219	15	86.48	12.75	0	chr6	26323943	26323944	MACS_peak_8993	8	0.0346
chr6	27208073	27208554	-	NM_021058	HIST1H2BJ	chr6	27207453	27208091	639	300	56	323.77	35.18	0	chr6	27207751	27207752	MACS_peak_6179	45	0.0876
chr6	26139795	26140267	-	NM_003537	HIST1H3B	chr6	26139691	26140674	984	676	86	389.68	20.97	0	chr6	26140365	26140366	MACS_peak_6158	36	0.0874
chr6	26379124	26379591	-	NM_003534	HIST1H3G	chr6	26379088	26380017	930	588	228	1799.65	77.48	0	chr6	26379674	26379675	MACS_peak_6172	152	0.2452
chr1	148122633	148124856	-	NM_003528	HIST2H2BE	chr1	148123507	148124069	563	358	34	124.72	12.23	0	chr1	148123863	148123864	MACS_peak_308	20	0.0604
chr2	234410224	234427951	-	NM_018410	HJURP	chr2	234427413	234428590	1178	623	241	2050.19	74.84	0	chr2	234428034	234428035	MACS_peak_4089	104	0.2046
chr4	174489101	174491495	-	NM_001130689	HMGB2	chr4	174491894	174492737	844	532	123	1055.06	57.44	0	chr4	174492424	174492425	MACS_peak_5514	58	0.1457
chrX	149902420	149909906	+	NM_005342	HMGB3	chrX	149902088	149902727	640	250	73	546.86	38.58	0	chrX	149902336	149902337	MACS_peak_7702	41	0.1141
chr5	162820094	162851530	+	NM_012484	HMMR	chr5	162819591	162820654	1064	684	145	862.94	21.13	0	chr5	162820273	162820274	MACS_peak_5976	38	0.1363
chr17	70642938	70662370	-	NM_016185	HN1	chr17	70661802	70663202	1401	440	117	370.58	15.61	0	chr17	70662240	70662241	MACS_peak_3156	37	0.0835
chr12	52960754	52965297	+	NM_002136	HNRNPA1	chr12	52959134	52960994	1861	1427	117	312.31	12.23	0	chr12	52960559	52960560	MACS_peak_1894	25	0.0629
chr12	52960799	52964930	+	NR_002944	HNRNPA1P10	chr12	52959134	52960994	1861	1427	117	312.31	12.23	0	chr12	52960559	52960560	MACS_peak_1894	25	0.0629
chr7	26196080	26206938	-	NM_031243	HNRNPA2B1	chr7	26206454	26208090	1637	726	171	651.66	28.01	0	chr7	26207178	26207179	MACS_peak_6629	68	0.1045
chr19	44018867	44032457	-	NM_001533	HNRNPL	chr19	44032516	44033202	687	343	36	126.53	12.91	0	chr19	44032857	44032858	MACS_peak_3405	19	0.0524
chr11	62236672	62251433	-	NM_001079559	HNRNPUL2	chr11	62251270	62252439	1170	754	101	213.27	8.74	0	chr11	62252022	62252023	MACS_peak_1437	30	0.0863
chr11	62214309	62251432	-	NR_037946	HNRNPUL2-BSCL2	chr11	62251270	62252439	1170	754	101	213.27	8.74	0	chr11	62252022	62252023	MACS_peak_1437	30	0.0863
chr17	44028097	44037333	-	NM_018952	HOXB6	chr17	44037126	44038191	1066	359	73	270.3	16.97	0	chr17	44037483	44037484	MACS_peak_3055	29	0.0685
chr1	20941757	20985768	-	NM_016287	HP1BP3	chr1	20985400	20986189	790	408	245	2851.47	162.42	0	chr1	20985806	20985807	MACS_peak_34	164	0.3101
chr22	27468042	27483496	+	NM_172002	HSCB	chr22	27467509	27468205	697	388	81	337.04	17.76	0	chr22	27467895	27467896	MACS_peak_4545	45	0.1162
chr12	102848241	102865838	+	NM_003299	HSP90B1	chr12	102847765	102848714	950	486	134	987.46	61.93	0	chr12	102848249	102848250	MACS_peak_2033	81	0.1411
chr11	125262164	125275751	+	NM_001134793	HYLS1	chr11	125262316	125263349	1034	411	121	867.87	54.18	0	chr11	125262725	125262726	MACS_peak_1687	62	0.117
chr3	161457467	161600014	-	NM_020800	IFT80	chr3	161599673	161600469	797	415	79	251.28	12.58	0	chr3	161600086	161600087	MACS_peak_5040	36	0.0991
chr7	23316352	23476520	-	NM_006547	IGF2BP3	chr7	23476448	23477842	1395	964	105	245.76	10.46	0	chr7	23477410	23477411	MACS_peak_6621	29	0.0753
chr2	213572655	213724578	-	NM_001079526	IKZF2	chr2	213724673	213725317	645	454	50	191.64	10.41	0	chr2	213725125	213725126	MACS_peak_4024	20	0.0775
chr19	15086784	15097577	-	NM_006844	ILVBL	chr19	15097388	15097897	510	281	64	285.31	14.04	0	chr19	15097667	15097668	MACS_peak_3360	36	0.1255
chr11	31410524	31487745	-	NM_144981	IMMP1L	chr11	31487212	31488265	1054	598	68	132.31	9.71	0	chr11	31487808	31487809	MACS_peak_1303	27	0.0645
chr11	61648020	61677211	+	NM_020238	INCENP	chr11	61647530	61649285	1756	502	186	800.47	28.02	0	chr11	61648030	61648031	MACS_peak_1428	60	0.1059
chr4	106823233	106849330	-	NM_001142471	INTS12	chr4	106849060	106849621	562	275	33	101.68	7.93	0	chr4	106849333	106849334	MACS_peak_5379	15	0.0587
chr1	154761820	154809020	-	NM_178229	IQGAP3	chr1	154808712	154809219	508	259	30	75.5	9.17	1	chr1	154808969	154808970	MACS_peak_359	21	0.0591
chr7	32874302	32897993	-	NM_015483	KBTBD2	chr7	32896251	32897949	1699	1299	174	663.14	26.06	0	chr7	32897548	32897549	MACS_peak_6662	62	0.1024
chr8	25341280	25371901	-	NM_017634	KCTD9	chr8	25372108	25372934	827	292	114	953.46	51.5	0	chr8	25372398	25372399	MACS_peak_7040	52	0.1378
chr7	36330283	36396259	-	NM_001100425	KIAA0895	chr7	36395477	36397068	1592	508	132	395.44	15.42	0	chr7	36395983	36395984	MACS_peak_6669	38	0.0829
chr10	94342804	94405132	+	NM_004523	KIF11	chr10	94342316	94343539	1224	501	242	1744.71	69.52	0	chr10	94342815	94342816	MACS_peak_968	130	0.1977
chr1	198787247	198856485	-	NM_014875	KIF14	chr1	198855880	198856890	1011	667	127	539.12	23.7	0	chr1	198856545	198856546	MACS_peak_500	62	0.1256
chr11	27998738	28086322	-	NM_031217	KIF18A	chr11	28085763	28086748	986	557	133	427	17.55	0	chr11	28086318	28086319	MACS_peak_1294	66	0.1349
chr17	40357604	40380605	-	NM_001265577	KIF18B	chr17	40380008	40381087	1080	674	194	1050.1	38.92	0	chr17	40380680	40380681	MACS_peak_3026	105	0.1796
chr5	137542315	137551303	+	NM_005733	KIF20A	chr5	137541858	137543162	1305	797	257	1677.12	48.03	0	chr5	137542653	137542654	MACS_peak_5886	106	0.1969
chr10	91451346	91524680	+	NM_016195	KIF20B	chr10	91450771	91451976	1206	833	177	805.25	20.15	0	chr10	91451602	91451603	MACS_peak_955	56	0.1468
chr15	67493680	67527818	+	NM_004856	KIF23	chr15	67493351	67494599	1249	355	202	1604.21	92.72	0	chr15	67493704	67493705	MACS_peak_2529	119	0.1617
chr1	44978076	45006025	+	NM_006845	KIF2C	chr1	44977830	44978458	629	264	121	1178.23	82.2	0	chr1	44978092	44978093	MACS_peak_96	83	0.1924
chrX	69426603	69557499	+	NM_012310	KIF4A	chrX	69426295	69427065	771	330	64	245.37	17.37	0	chrX	69426623	69426624	MACS_peak_7660	35	0.083
chr10	32337943	32385377	-	NM_004521	KIF5B	chr10	32385076	32385783	708	385	49	164.93	12.74	0	chr10	32385459	32385460	MACS_peak_761	25	0.0692
chr6	33467290	33485677	+	NM_002263	KIFC1	chr6	33467218	33467986	769	348	116	682.76	33.76	0	chr6	33467564	33467565	MACS_peak_6238	69	0.1508
chr10	3808187	3817473	-	NM_001300	KLF6	chr10	3817317	3817923	607	368	46	184.79	15.57	0	chr10	3817683	3817684	MACS_peak_688	28	0.0758
chr15	38462213	38473781	+	NM_001142762	KNSTRN	chr15	38462174	38462839	666	271	182	1738.88	90.98	0	chr15	38462443	38462444	MACS_peak_2463	134	0.2733
chr17	43082273	43116003	+	NM_002265	KPNB1	chr17	43081579	43082517	939	652	60	228.86	14.04	0	chr17	43082229	43082230	MACS_peak_3047	22	0.0639
chr12	74177685	74191685	-	NM_007043	KRR1	chr12	74191334	74192165	832	512	49	168.56	12.84	0	chr12	74191844	74191845	MACS_peak_1968	21	0.0589
chr1	223655826	223683180	-	NM_194442	LBR	chr1	223681878	223683244	1367	619	139	608.85	33.45	0	chr1	223682495	223682496	MACS_peak_594	68	0.1017
chr19	59351190	59355258	-	NM_024316	LENG1	chr19	59354924	59355845	922	740	58	190.71	10.01	0	chr19	59355662	59355663	MACS_peak_3508	18	0.0629
chr10	128092427	128100438	-	NR_073453	LINC00601	chr10	128099914	128100821	908	626	96	264.28	12.82	0	chr10	128100538	128100539	MACS_peak_1140	44	0.1057
chr18	45342424	45373276	+	NM_006033	LIPG	chr18	45341890	45342538	649	377	39	150.98	12.57	0	chr18	45342265	45342266	MACS_peak_3249	19	0.0601
chr5	126140743	126200611	+	NM_001198557	LMNB1	chr5	126139868	126140871	1004	439	156	1066.42	51.99	0	chr5	126140305	126140306	MACS_peak_5851	85	0.1554
chr6	10520536	10524388	+	NR_033910	LOC100130275	chr6	10520136	10520839	704	380	36	102.9	10.91	0	chr6	10520514	10520515	MACS_peak_6098	19	0.0511
chr17	34466797	34491230	+	NR_036551	LOC100131347	chr17	34466429	34467135	707	339	136	482.62	19.97	0	chr17	34466766	34466767	MACS_peak_2987	97	0.1924
chr20	42273013	42288081	+	NR_038339	LOC100505783	chr20	42272288	42273537	1250	777	122	243.09	14.23	0	chr20	42273063	42273064	MACS_peak_4347	57	0.0976
chr12	119412523	119418132	-	NR_038854	LOC100506668	chr12	119417935	119418592	658	229	92	701.13	46.69	0	chr12	119418162	119418163	MACS_peak_2101	58	0.1398
chr1	232926411	232934013	+	NR_038856	LOC100506810	chr1	232925772	232927661	1890	1190	123	316.82	11.78	0	chr1	232926960	232926961	MACS_peak_640	26	0.0651
chr10	53726613	53743894	-	NR_038277	LOC100506939	chr10	53742822	53744832	2011	1025	143	341.56	10.1	0	chr10	53743845	53743846	MACS_peak_813	26	0.0711
chr1	110630520	110683316	-	NR_036595	LOC440600	chr1	110682874	110683831	958	349	80	238.1	9.38	0	chr1	110683221	110683222	MACS_peak_267	24	0.0835
chr11	9437678	9438821	-	NR_036539	LOC644656	chr11	9438222	9439579	1358	660	90	185.47	9.27	0	chr11	9438880	9438881	MACS_peak_1215	25	0.0663
chr7	100009569	100021712	-	NM_002319	LRCH4	chr7	100020956	100022972	2017	810	168	134.38	8.34	0	chr7	100021764	100021765	MACS_peak_6879	45	0.0833
chr11	46824537	46852543	+	NR_038909	LRP4-AS1	chr11	46823919	46824888	970	557	173	841.45	31.87	0	chr11	46824474	46824475	MACS_peak_1379	99	0.1784
chr14	49135164	49151140	+	NM_203467	LRR1	chr14	49135217	49136051	835	394	39	120.41	6.8	0	chr14	49135609	49135610	MACS_peak_2303	10	0.0467
chr20	60130911	60143829	+	NM_144703	LSM14B	chr20	60130515	60131115	601	292	92	486.15	24.47	0	chr20	60130805	60130806	MACS_peak_4454	60	0.1531
chr7	32491469	32496548	-	NM_012322	LSM5	chr7	32496136	32497380	1245	432	104	364.97	24.56	0	chr7	32496566	32496567	MACS_peak_6660	55	0.0835
chr1	149398847	149404994	-	NM_212551	LYSMD1	chr1	149404776	149405460	685	352	45	107.2	11.44	0	chr1	149405126	149405127	MACS_peak_321	29	0.0657
chr4	121200024	121207461	-	NM_002358	MAD2L1	chr4	121207164	121207759	596	283	72	494.06	37.99	0	chr4	121207445	121207446	MACS_peak_5416	50	0.1208
chr6	43705256	43716666	+	NM_001003690	MAD2L1BP	chr6	43704985	43706088	1104	777	108	493.18	26.59	0	chr6	43705760	43705761	MACS_peak_6296	50	0.0978
chr6	30775562	30793437	-	NM_014641	MDC1	chr6	30792622	30793663	1042	431	71	155.31	9.27	0	chr6	30793051	30793052	MACS_peak_6210	25	0.0681
chr11	57227762	57236249	-	NM_153450	MED19	chr11	57236029	57237031	1003	565	73	188.38	7.1	0	chr11	57236592	57236593	MACS_peak_1400	18	0.0728
chr7	99864348	99869685	+	NM_001194992	MEPCE	chr7	99863208	99866768	3561	1951	319	149.59	7.52	0	chr7	99865157	99865158	MACS_peak_6874	51	0.0896
chr11	28086373	28311630	+	NM_001113528	METTL15	chr11	28085763	28086748	986	557	133	427	17.55	0	chr11	28086318	28086319	MACS_peak_1294	66	0.1349
chr7	97433843	97439574	-	NR_002822	MGC72080	chr7	97438690	97439975	1286	277	68	142.84	6.48	0	chr7	97438965	97438966	MACS_peak_6850	14	0.0529
chr22	20337269	20337347	+	NR_030622	MIR301B	chr22	20335724	20336857	1134	640	107	551.07	31.55	0	chr22	20336362	20336363	MACS_peak_4527	49	0.0944
chr8	117956147	117956220	-	NR_037404	MIR3610	chr8	117955553	117956613	1061	701	248	1684.29	64.02	0	chr8	117956252	117956253	MACS_peak_7228	157	0.2337
chr12	102848332	102848463	+	NR_037425	MIR3652	chr12	102847765	102848714	950	486	134	987.46	61.93	0	chr12	102848249	102848250	MACS_peak_2033	81	0.1411
chr14	44742142	44792355	-	NM_018353	MIS18BP1	chr14	44791977	44792835	859	238	61	215.92	15.96	0	chr14	44792213	44792214	MACS_peak_2301	30	0.071
chr10	129784913	129814458	-	NM_001145966	MKI67	chr10	129813731	129815215	1485	980	210	1312.42	67.31	0	chr10	129814709	129814710	MACS_peak_1147	115	0.1414
chr13	20648371	20651220	+	NM_024026	MRP63	chr13	20648450	20649065	616	268	45	169.96	16.15	0	chr13	20648716	20648717	MACS_peak_2141	30	0.0731
chr12	6471576	6472732	-	NM_016497	MRPL51	chr12	6472470	6473721	1252	926	129	679	26.96	0	chr12	6473394	6473395	MACS_peak_1725	44	0.103
chr6	30693464	30702153	+	NM_014046	MRPS18B	chr6	30692840	30693457	618	292	151	1172.98	44.53	0	chr6	30693130	30693131	MACS_peak_6208	91	0.2443
chr6	31815703	31838434	+	NM_002441	MSH5	chr6	31815340	31815887	548	239	42	131.13	11.39	0	chr6	31815577	31815578	MACS_peak_6228	27	0.0766
chr6	31815703	31840603	+	NR_037846	MSH5-SAPCD1	chr6	31815340	31815887	548	239	42	131.13	11.39	0	chr6	31815577	31815578	MACS_peak_6228	27	0.0766
chr3	9666116	9719078	+	NM_001077526	MTMR14	chr3	9665766	9666335	570	338	46	220.39	17.38	0	chr3	9666102	9666103	MACS_peak_4674	27	0.0807
chr5	176666811	176671898	-	NM_031300	MXD3	chr5	176671474	176672575	1102	567	136	1009.73	62.05	0	chr5	176672039	176672040	MACS_peak_6038	70	0.1234
chr7	117611321	117631329	+	NM_016200	NAA38	chr7	117609743	117612538	2796	1611	202	67.61	7.94	1	chr7	117611352	117611353	MACS_peak_10116	48	0.0722
chr11	19691456	20099723	+	NM_182964	NAV2	chr11	19690064	19690938	875	633	170	954.67	35.26	0	chr11	19690695	19690696	MACS_peak_1275	98	0.1943
chr12	6473558	6511393	+	NM_014865	NCAPD2	chr12	6472470	6473721	1252	926	129	679	26.96	0	chr12	6473394	6473395	MACS_peak_1725	44	0.103
chr2	96365210	96405001	+	NM_015341	NCAPH	chr2	96364967	96365845	879	276	123	708.45	34.31	0	chr2	96365241	96365242	MACS_peak_3696	67	0.1399
chr20	44123032	44151987	-	NM_020967	NCOA5	chr20	44151404	44152349	946	318	49	110.3	5.8	0	chr20	44151720	44151721	MACS_peak_4366	12	0.0518
chr16	15651583	15727709	+	NM_017668	NDE1	chr16	15651149	15652136	988	382	153	1044.3	44.65	0	chr16	15651529	15651530	MACS_peak_2680	73	0.1549
chr4	178467984	178521086	+	NM_018248	NEIL3	chr4	178467845	178468255	411	211	19	127.54	19.12	0	chr4	178468054	178468055	MACS_peak_7982	12	0.0462
chr1	209898221	209915595	-	NM_001204182	NEK2	chr1	209914909	209916087	1179	757	221	1624.17	65.24	0	chr1	209915664	209915665	MACS_peak_553	112	0.1874
chr5	172000880	172051138	+	NM_001142651	NEURL1B	chr5	172000250	172001083	834	476	154	1358.99	87.14	0	chr5	172000724	172000725	MACS_peak_6010	104	0.1847
chr1	61315533	61701048	+	NM_001145511	NFIA	chr1	61315186	61316134	949	561	84	268.46	11.84	0	chr1	61315745	61315746	MACS_peak_126	30	0.0885
chr12	103034987	103056170	-	NM_006166	NFYB	chr12	103055827	103056419	593	264	32	116.22	12.1	0	chr12	103056089	103056090	MACS_peak_2035	18	0.054
chr17	30482480	30493435	-	NM_018096	NLE1	chr17	30492694	30493790	1097	749	61	152.46	9.94	0	chr17	30493441	30493442	MACS_peak_2956	20	0.0556
chr1	203948569	203985995	-	NM_022731	NUCKS1	chr1	203985051	203986885	1835	954	333	2463.41	75.61	0	chr1	203986003	203986004	MACS_peak_527	123	0.1815
chr5	162813163	162819721	-	NM_145266	NUDCD2	chr5	162819591	162820654	1064	684	145	862.94	21.13	0	chr5	162820273	162820274	MACS_peak_5976	38	0.1363
chr1	161558346	161592177	+	NM_145697	NUF2	chr1	161557887	161558850	964	500	133	905.39	43.5	0	chr1	161558385	161558386	MACS_peak_386	64	0.138
chr2	183697327	183734653	+	NM_138285	NUP35	chr2	183697106	183697629	524	259	40	151.36	13.25	0	chr2	183697363	183697364	MACS_peak_3942	26	0.0763
chr11	3652815	3775598	-	NM_139132	NUP98	chr11	3775082	3776080	999	364	137	751.41	31.77	0	chr11	3775444	3775445	MACS_peak_1197	65	0.1371
chr15	39412183	39460540	+	NM_001243142	NUSAP1	chr15	39411813	39412660	848	498	111	761.37	28.78	0	chr15	39412309	39412310	MACS_peak_2466	40	0.1309
chr15	39388757	39412111	-	NM_007280	OIP5	chr15	39411813	39412660	848	498	111	761.37	28.78	0	chr15	39412309	39412310	MACS_peak_2466	40	0.1309
chr19	44308259	44361886	+	NM_005884	PAK4	chr19	44307730	44308734	1005	392	101	399.9	20.1	0	chr19	44308120	44308121	MACS_peak_3408	46	0.1005
chr12	101038085	101115428	+	NM_017915	PARPBP	chr12	101037521	101038520	1000	554	155	812.41	31.4	0	chr12	101038073	101038074	MACS_peak_2028	77	0.155
chr11	31762915	31789477	-	NM_001258464	PAX6	chr11	31789209	31789845	637	299	51	259.33	14.17	0	chr11	31789506	31789507	MACS_peak_1304	20	0.0801
chr8	27723056	27751268	-	NM_018492	PBK	chr8	27750934	27751587	654	334	43	139.14	16.31	0	chr8	27751266	27751267	MACS_peak_7046	32	0.0657
chr5	134268708	134326235	+	NM_032151	PCBD2	chr5	134269145	134269600	456	287	19	102.39	19.09	0	chr5	134269430	134269431	MACS_peak_8566	15	0.0417
chr11	82545784	82574483	+	NM_015885	PCF11	chr11	82545019	82546087	1069	601	75	303.65	17.03	0	chr11	82545618	82545619	MACS_peak_1579	27	0.0702
chr20	5043598	5048647	-	NM_182649	PCNA	chr20	5048380	5049163	784	246	48	104.92	6.79	0	chr20	5048624	5048625	MACS_peak_4170	17	0.0612
chr20	5048231	5048615	+	NR_028370	PCNA-AS1	chr20	5048380	5049163	784	246	48	104.92	6.79	0	chr20	5048624	5048625	MACS_peak_4170	17	0.0612
chr9	124620196	124630756	-	NM_005388	PDCL	chr9	124630414	124630908	495	338	30	166.49	19.81	0	chr9	124630750	124630751	MACS_peak_7570	20	0.0606
chrX	69422935	69426523	-	NM_016484	PDZD11	chrX	69426295	69427065	771	330	64	245.37	17.37	0	chrX	69426623	69426624	MACS_peak_7660	35	0.083
chr11	3775624	3804177	+	NR_045926	PGAP2	chr11	3775082	3776080	999	364	137	751.41	31.77	0	chr11	3775444	3775445	MACS_peak_1197	65	0.1371
chr5	133889696	133946817	+	NM_015288	PHF15	chr5	133888435	133889602	1168	867	78	282.06	23.53	0	chr5	133889300	133889301	MACS_peak_5871	40	0.0668
chr9	122657751	122679427	-	NM_015651	PHF19	chr9	122678182	122678993	812	468	158	1080.95	37.19	0	chr9	122678648	122678649	MACS_peak_7564	76	0.1946
chr15	62894886	62904891	-	NM_025049	PIF1	chr15	62904370	62905564	1195	563	138	710.57	37.23	0	chr15	62904931	62904932	MACS_peak_2511	70	0.1155
chr19	54641361	54646927	-	NM_017916	PIH1D1	chr19	54646503	54647322	820	470	59	203.81	14.78	0	chr19	54646971	54646972	MACS_peak_3487	28	0.072
chr6	37245899	37251182	+	NM_002648	PIM1	chr6	37244999	37245728	730	456	95	666.33	46.25	0	chr6	37245453	37245454	MACS_peak_6264	62	0.1301
chr22	48740146	48743724	+	NM_001001852	PIM3	chr22	48739587	48740477	891	463	112	844.02	52.3	0	chr22	48740048	48740049	MACS_peak_4645	59	0.1257
chr9	5347966	5427937	-	NM_018465	PLGRKT	chr9	5427313	5428231	919	580	41	145.03	10.6	0	chr9	5427891	5427892	MACS_peak_7376	13	0.0446
chr16	23597701	23609189	+	NM_005030	PLK1	chr16	23597215	23597988	774	427	203	1840.18	79.53	0	chr16	23597640	23597641	MACS_peak_2703	126	0.2623
chr5	75005779	75049069	-	NM_001099271	POC5	chr5	75048789	75049220	432	232	37	175.01	16.31	0	chr5	75049019	75049020	MACS_peak_5743	28	0.0856
chr15	87660539	87679030	-	NM_001126131	POLG	chr15	87678623	87679450	828	511	49	230.11	18.95	0	chr15	87679132	87679133	MACS_peak_2575	22	0.0592
chr2	44249503	44312115	+	NM_001033557	PPM1B	chr2	44248480	44249279	800	476	66	391.24	26.21	0	chr2	44248954	44248955	MACS_peak_3628	30	0.0825
chr6	30676155	30693063	-	NM_002714	PPP1R10	chr6	30692840	30693457	618	292	151	1172.98	44.53	0	chr6	30693130	30693131	MACS_peak_6208	91	0.2443
chr11	67984761	68139377	+	NM_001164161	PPP6R3	chr11	67983990	67984897	908	405	50	183.27	13.28	0	chr11	67984393	67984394	MACS_peak_1501	19	0.0551
chr15	89310271	89338885	-	NM_003981	PRC1	chr15	89338328	89339297	970	465	132	1093.17	63.38	0	chr15	89338791	89338792	MACS_peak_2593	64	0.1361
chr1	109036454	109045945	+	NM_018061	PRPF38B	chr1	109036049	109036703	655	326	20	56.28	7.8	2	chr1	109036373	109036374	MACS_peak_390	9	0.0305
chr17	54587641	54638852	+	NM_018304	PRR11	chr17	54586833	54588412	1580	1002	155	747.82	32.89	0	chr17	54587833	54587834	MACS_peak_3086	57	0.0981
chr18	12692986	12715739	+	NM_020232	PSMG2	chr18	12692465	12693090	626	287	34	171.92	22.78	0	chr18	12692750	12692751	MACS_peak_3224	23	0.0543
chr2	24866639	24869755	-	NM_001013663	PTRHD1	chr2	24869489	24870013	525	330	41	164.36	14.36	0	chr2	24869817	24869818	MACS_peak_3573	27	0.0781
chr5	159781442	159788324	+	NM_004219	PTTG1	chr5	159781211	159781964	754	203	213	1504.77	49.29	0	chr5	159781412	159781413	MACS_peak_5968	137	0.2825
chr19	16083489	16105445	+	NM_005370	RAB8A	chr19	16083138	16083841	704	370	54	305.23	18.09	0	chr19	16083506	16083507	MACS_peak_3365	21	0.0767
chr12	48669211	48705574	-	NM_001126103	RACGAP1	chr12	48705093	48706064	972	472	138	739.81	21.95	0	chr12	48705563	48705564	MACS_peak_1863	48	0.142
chr8	117927353	117956286	-	NM_006265	RAD21	chr8	117955553	117956613	1061	701	248	1684.29	64.02	0	chr8	117956252	117956253	MACS_peak_7228	157	0.2337
chr8	117955843	117958288	+	NR_033886	RAD21-AS1	chr8	117955553	117956613	1061	701	248	1684.29	64.02	0	chr8	117956252	117956253	MACS_peak_7228	157	0.2337
chr22	39971560	40012162	-	NM_002883	RANGAP1	chr22	40011850	40012533	684	383	65	297.29	19.68	0	chr22	40012231	40012232	MACS_peak_4609	37	0.095
chr20	60418687	60436024	-	NM_080833	RBBP8NL	chr20	60435682	60436440	759	424	41	82.86	5.91	1	chr20	60436104	60436105	MACS_peak_4458	14	0.054
chr1	110683467	110690826	+	NM_001201545	RBM15	chr1	110682874	110683831	958	349	80	238.1	9.38	0	chr1	110683221	110683222	MACS_peak_267	24	0.0835
chr20	33754944	33793672	-	NM_004902	RBM39	chr20	33793001	33794430	1430	641	106	232.63	10.49	0	chr20	33793640	33793641	MACS_peak_4297	30	0.0741
chr15	89299109	89307359	+	NM_001017919	RCCD1	chr15	89298851	89299884	1034	679	203	1659.48	93.11	0	chr15	89299528	89299529	MACS_peak_2592	137	0.1963
chr17	31269197	31281893	-	NM_145654	RDM1	chr17	31281604	31282448	845	322	54	85.57	8.78	0	chr17	31281924	31281925	MACS_peak_2965	28	0.0639
chr8	22051477	22055393	-	NM_025232	REEP4	chr8	22054879	22055629	751	470	85	648.11	43.57	0	chr8	22055347	22055348	MACS_peak_7029	44	0.1132
chr9	115265829	115344192	+	NM_017790	RGS3	chr9	115265384	115266003	620	388	119	832.73	40.27	0	chr9	115265770	115265771	MACS_peak_7547	79	0.1919
chr1	161378712	161558205	-	NM_001254748	RGS5	chr1	161557887	161558850	964	500	133	905.39	43.5	0	chr1	161558385	161558386	MACS_peak_386	64	0.138
chr12	47744734	47750042	-	NM_144593	RHEBL1	chr12	47749786	47750629	844	442	63	137.62	9.98	0	chr12	47750226	47750227	MACS_peak_1852	29	0.0746
chr11	118710419	118713234	+	NM_032015	RNF26	chr11	118709792	118710891	1100	537	261	2527.81	115.81	0	chr11	118710327	118710328	MACS_peak_1672	142	0.2373
chr12	115660478	115775819	+	NM_001109903	RNFT2	chr12	115660096	115660868	773	382	96	579.48	32.42	0	chr12	115660476	115660477	MACS_peak_2083	53	0.1242
chr2	122004925	122005055	+	NR_023343	RNU4ATAC	chr2	122004674	122005418	745	426	54	159.32	9.98	0	chr2	122005098	122005099	MACS_peak_3791	23	0.0725
chr1	45013832	45016999	+	NM_001012	RPS8	chr1	45013483	45014037	555	321	39	177.15	21.75	0	chr1	45013802	45013803	MACS_peak_97	32	0.0703
chr2	10180313	10188997	+	NM_001034	RRM2	chr2	10179265	10180655	1391	929	134	804.26	43.69	0	chr2	10180192	10180193	MACS_peak_3543	55	0.0963
chr9	139076399	139084849	-	NM_178448	SAPCD2	chr9	139084725	139085233	509	201	43	226.46	20.76	0	chr9	139084924	139084925	MACS_peak_7629	30	0.0845
chr4	130024601	130234214	-	NM_144643	SCLT1	chr4	130233789	130234527	739	384	93	459.22	31.72	0	chr4	130234171	130234172	MACS_peak_5442	70	0.1258
chr1	149405121	149409397	+	NM_001204856	SCNM1	chr1	149404776	149405460	685	352	45	107.2	11.44	0	chr1	149405126	149405127	MACS_peak_321	29	0.0657
chr2	96889199	96899462	-	NM_017789	SEMA4C	chr2	96898164	96898749	586	353	61	322.12	22.72	0	chr2	96898515	96898516	MACS_peak_3701	39	0.1041
chr12	122434656	122459853	+	NM_020382	SETD8	chr12	122434107	122434880	774	326	88	537.15	29.76	0	chr12	122434431	122434432	MACS_peak_2124	44	0.1137
chr1	35421787	35431330	-	NM_005066	SFPQ	chr1	35431175	35431977	803	378	110	774.81	43.9	0	chr1	35431551	35431552	MACS_peak_76	61	0.137
chr3	20177088	20202728	-	NM_001199257	SGOL1	chr3	20202237	20203042	806	453	59	268.04	14.27	0	chr3	20202688	20202689	MACS_peak_4702	21	0.0732
chr1	153201397	153213583	-	NM_001202859	SHC1	chr1	153213293	153214078	786	432	45	162.21	14.39	0	chr1	153213723	153213724	MACS_peak_336	22	0.0573
chr17	54542089	54587582	-	NM_001100595	SKA2	chr17	54586833	54588412	1580	1002	155	747.82	32.89	0	chr17	54587833	54587834	MACS_peak_3086	57	0.0981
chr13	20625733	20648741	-	NM_145061	SKA3	chr13	20648450	20649065	616	268	45	169.96	16.15	0	chr13	20648716	20648717	MACS_peak_2141	30	0.0731
chr7	87301749	87343628	-	NM_018843	SLC25A40	chr7	87343336	87345190	1855	379	166	263.77	14.57	0	chr7	87343713	87343714	MACS_peak_6823	61	0.0895
chr15	65205107	65274587	+	NM_001145102	SMAD3	chr15	65204456	65205417	962	564	198	1332.27	46.21	0	chr15	65205018	65205019	MACS_peak_2522	102	0.2058
chr3	161600123	161635435	+	NM_001002800	SMC4	chr3	161599673	161600469	797	415	79	251.28	12.58	0	chr3	161600086	161600087	MACS_peak_5040	36	0.0991
chr1	37772636	37792532	-	NM_024700	SNIP1	chr1	37792259	37792935	677	345	42	229.73	30.7	0	chr1	37792602	37792603	MACS_peak_81	31	0.062
chr1	45014750	45014848	+	NR_000024	SNORD46	chr1	45013483	45014037	555	321	39	177.15	21.75	0	chr1	45013802	45013803	MACS_peak_97	32	0.0703
chr1	45014123	45014197	+	NR_000015	SNORD55	chr1	45013483	45014037	555	321	39	177.15	21.75	0	chr1	45013802	45013803	MACS_peak_97	32	0.0703
chr20	17870243	17897154	-	NM_014426	SNX5	chr20	17896510	17899013	2504	1196	233	660.51	31.9	0	chr20	17897704	17897705	MACS_peak_4211	91	0.0931
chr17	23928709	23950183	-	NM_006461	SPAG5	chr17	23949143	23951249	2107	1016	228	510.64	23.22	0	chr17	23950157	23950158	MACS_peak_2918	93	0.1082
chr17	23950277	23968522	+	NR_040012	SPAG5-AS1	chr17	23949143	23951249	2107	1016	228	510.64	23.22	0	chr17	23950157	23950158	MACS_peak_2918	93	0.1082
chr7	100310636	100324221	+	NM_001128852	SRRT	chr7	100309955	100311096	1142	537	95	84.08	3.95	1	chr7	100310490	100310491	MACS_peak_6883	21	0.0832
chr18	21850214	21924609	-	NM_005637	SS18	chr18	21924502	21925555	1054	729	90	582.73	42.58	0	chr18	21925229	21925230	MACS_peak_3230	43	0.0854
chr1	47488397	47552406	-	NM_003035	STIL	chr1	47552012	47552858	847	549	63	379.71	24.76	0	chr1	47552559	47552560	MACS_peak_108	25	0.0744
chr2	196706551	196744581	-	NM_004226	STK17B	chr2	196744375	196744947	573	162	46	193.67	14.95	0	chr2	196744535	196744536	MACS_peak_3968	27	0.0803
chr20	56659714	56687988	+	NR_037943	STX16	chr20	56659091	56660095	1005	577	67	68.79	7.58	1	chr20	56659666	56659667	MACS_peak_4442	31	0.0667
chr20	56659714	56724307	+	NR_037945	STX16-NPEPL1	chr20	56659091	56660095	1005	577	67	68.79	7.58	1	chr20	56659666	56659667	MACS_peak_4442	31	0.0667
chr22	37460664	37481970	-	NM_001199579	SUN2	chr22	37481405	37482592	1188	639	209	1245.59	47.62	0	chr22	37482042	37482043	MACS_peak_4599	109	0.1759
chr4	1693014	1716703	+	NM_006342	TACC3	chr4	1692597	1693359	763	410	88	664.17	49.7	0	chr4	1693005	1693006	MACS_peak_5183	52	0.1153
chr10	105117713	105138812	+	NM_006951	TAF5	chr10	105117116	105118032	917	478	91	305.51	15.2	0	chr10	105117592	105117593	MACS_peak_1033	41	0.0992
chr6	42126228	42156622	+	NM_138572	TAF8	chr6	42126207	42126905	699	362	64	212.55	11.66	0	chr6	42126567	42126568	MACS_peak_6279	30	0.0916
chr6	10504901	10520593	-	NM_001032280	TFAP2A	chr6	10520136	10520839	704	380	36	102.9	10.91	0	chr6	10520514	10520515	MACS_peak_6098	19	0.0511
chr18	3437607	3448406	+	NM_173207	TGIF1	chr18	3437977	3438682	706	399	55	344.1	34.66	0	chr18	3438374	3438375	MACS_peak_3222	35	0.0779
chr20	34635289	34655769	+	NM_001199513	TGIF2	chr20	34635377	34636191	815	560	67	243.21	16.62	0	chr20	34635935	34635936	MACS_peak_4303	35	0.0822
chr20	34636370	34674374	+	NM_001199535	TGIF2-C20ORF24	chr20	34635377	34636191	815	560	67	243.21	16.62	0	chr20	34635935	34635936	MACS_peak_4303	35	0.0822
chr19	41217726	41237504	-	NM_152658	THAP8	chr19	41236920	41237879	960	683	56	170.37	12.23	0	chr19	41237601	41237602	MACS_peak_3400	22	0.0583
chr3	157875408	157907251	+	NM_001184717	TIPARP	chr3	157874520	157874856	337	190	15	54.14	6.34	2	chr3	157874708	157874709	MACS_peak_7328	9	0.0445
chr17	73681754	73694880	-	NM_003258	TK1	chr17	73694542	73695148	607	265	59	180.91	9.45	0	chr17	73694805	73694806	MACS_peak_3184	28	0.0972
chr12	48421559	48444984	+	NM_003217	TMBIM6	chr12	48421200	48421908	709	281	107	552.68	26.85	0	chr12	48421479	48421480	MACS_peak_1862	65	0.1509
chr4	1687476	1692882	-	NM_001127266	TMEM129	chr4	1692597	1693359	763	410	88	664.17	49.7	0	chr4	1693005	1693006	MACS_peak_5183	52	0.1153
chr3	186690082	186699539	-	NM_080652	TMEM41A	chr3	186699249	186699851	603	247	38	99.9	9.17	0	chr3	186699494	186699495	MACS_peak_5124	21	0.063
chr8	133791373	133842096	-	NM_001145153	TMEM71	chr8	133841729	133842424	696	331	52	147.51	11.76	0	chr8	133842058	133842059	MACS_peak_7298	29	0.0747
chr11	57236570	57265021	+	NM_015959	TMX2	chr11	57236029	57237031	1003	565	73	188.38	7.1	0	chr11	57236592	57236593	MACS_peak_1400	18	0.0728
chr11	57236570	57343228	+	NR_037646	TMX2-CTNND1	chr11	57236029	57237031	1003	565	73	188.38	7.1	0	chr11	57236592	57236593	MACS_peak_1400	18	0.0728
chr19	4591028	4606580	+	NM_001167942	TNFAIP8L1	chr19	4589969	4590725	757	446	105	882.77	79.23	0	chr19	4590413	4590414	MACS_peak_3309	80	0.1387
chr3	197074632	197106829	-	NM_001010938	TNK2	chr3	197105933	197106573	641	205	46	219.32	17.27	0	chr3	197106136	197106137	MACS_peak_5172	24	0.0718
chr17	35798298	35827728	-	NM_001067	TOP2A	chr17	35827151	35828258	1108	654	175	1240.92	43.78	0	chr17	35827803	35827804	MACS_peak_2994	68	0.1579
chr20	29790564	29853264	+	NM_012112	TPX2	chr20	29790125	29791340	1216	562	317	2232.66	57.15	0	chr20	29790685	29790686	MACS_peak_4261	146	0.2607
chr3	161635984	161650320	-	NM_173084	TRIM59	chr3	161649494	161651249	1756	929	317	1645.57	61.51	0	chr3	161650421	161650422	MACS_peak_5041	176	0.1805
chr7	100302885	100309012	+	NM_003302	TRIP6	chr7	100301874	100304516	2643	1425	159	135.96	4.21	0	chr7	100303297	100303298	MACS_peak_6882	16	0.0602
chr12	48003237	48011781	+	NM_005480	TROAP	chr12	48002794	48004030	1237	491	184	1243.91	46.03	0	chr12	48003283	48003284	MACS_peak_1857	73	0.1487
chr11	62252527	62262684	+	NM_173810	TTC9C	chr11	62251270	62252439	1170	754	101	213.27	8.74	0	chr11	62252022	62252023	MACS_peak_1437	30	0.0863
chr1	117404471	117447014	+	NM_003594	TTF2	chr1	117403502	117404585	1084	591	119	633.89	32.04	0	chr1	117404091	117404092	MACS_peak_287	55	0.1098
chr12	47945131	47953380	+	NM_032704	TUBA1C	chr12	47944229	47945291	1063	770	197	1137.23	38.28	0	chr12	47944997	47944998	MACS_peak_1856	97	0.1853
chr9	139255531	139257980	+	NM_006088	TUBB4B	chr9	139254406	139255750	1345	870	196	1175.93	35.64	0	chr9	139255274	139255275	MACS_peak_7631	67	0.1457
chr17	71772880	71778974	+	NM_182565	UBALD2	chr17	71772087	71773198	1112	613	222	1606.38	42.55	0	chr17	71772698	71772699	MACS_peak_3166	80	0.1996
chr20	43874661	43879003	+	NM_181799	UBE2C	chr20	43873987	43875815	1829	651	459	2704.9	57.19	0	chr20	43874636	43874637	MACS_peak_4361	187	0.251
chr19	60604461	60611137	-	NM_014501	UBE2S	chr19	60610832	60611798	967	457	202	1702.91	65.24	0	chr19	60611287	60611288	MACS_peak_3516	96	0.2089
chr1	200567407	200577717	-	NM_014176	UBE2T	chr1	200577400	200578230	831	445	171	1294.59	53.94	0	chr1	200577843	200577844	MACS_peak_513	97	0.2058
chr1	26481359	26505782	-	NM_183008	UBXN11	chr1	26505356	26506120	765	431	77	513.7	46.31	0	chr1	26505785	26505786	MACS_peak_57	53	0.1007
chr11	73363363	73371537	-	NM_003355	UCP2	chr11	73371765	73372679	915	289	84	368.76	17.06	0	chr11	73372052	73372053	MACS_peak_1526	32	0.0918
chr19	4860509	4913165	+	NM_001048201	UHRF1	chr19	4860737	4861447	711	256	99	706.09	45.33	0	chr19	4860991	4860992	MACS_peak_3314	63	0.1392
chr12	6831551	6846056	+	NM_003481	USP5	chr12	6830449	6831222	774	317	54	226.51	17.38	0	chr12	6830764	6830765	MACS_peak_1731	27	0.0698
chr1	115986096	116042368	+	NM_138959	VANGL1	chr1	115986445	115987175	731	406	76	314.71	20.53	0	chr1	115986849	115986850	MACS_peak_282	47	0.104
chr8	67705041	67742006	-	NM_025054	VCPIP1	chr8	67742181	67742763	583	291	31	78.4	7.83	1	chr8	67742470	67742471	MACS_peak_7109	16	0.0532
chr16	31009675	31013777	-	NM_024006	VKORC1	chr16	31013443	31013903	461	181	31	177.88	20.7	0	chr16	31013622	31013623	MACS_peak_2727	22	0.0672
chr19	41237622	41287852	+	NM_001083961	WDR62	chr19	41236920	41237879	960	683	56	170.37	12.23	0	chr19	41237601	41237602	MACS_peak_3400	22	0.0583
chr11	9551803	9567889	+	NM_003390	WEE1	chr11	9551400	9552315	916	356	93	319.16	19.28	0	chr11	9551754	9551755	MACS_peak_1219	52	0.1015
chr18	71038265	71050269	-	NM_175907	ZADH2	chr18	71050121	71050649	529	146	92	863.02	67.34	0	chr18	71050265	71050266	MACS_peak_3271	68	0.1739
chr9	37428099	37455407	-	NM_014872	ZBTB5	chr9	37455220	37456252	1033	480	74	325.67	13.59	0	chr9	37455698	37455699	MACS_peak_7432	20	0.0716
chr12	121522098	121551496	-	NM_017612	ZCCHC8	chr12	121551253	121551785	533	313	55	184	11.67	0	chr12	121551564	121551565	MACS_peak_2119	34	0.1032
chr7	99836430	99864367	-	NM_017984	ZCWPW1	chr7	99863208	99866768	3561	1951	319	149.59	7.52	0	chr7	99865157	99865158	MACS_peak_6874	51	0.0896
chr11	9439087	9506647	+	NM_003442	ZNF143	chr11	9438222	9439579	1358	660	90	185.47	9.27	0	chr11	9438880	9438881	MACS_peak_1215	25	0.0663
chr16	30499494	30504593	-	NM_152458	ZNF785	chr16	30504208	30505109	902	438	93	461.15	23.91	0	chr16	30504644	30504645	MACS_peak_2720	43	0.1031

## Sheet: HighCoverage_OE33
chrom	txStart	txEnd	strand	RefSeqID	GeneSym	chr	start	end	length	summit	tags	pValue	fold_enrichment	FDR(%)	chr	s_start	s_end	peak_id	s_FC	TD/Length
chr20	34287752	34308277	+	NM_001271874	AAR2	chr20	34287403	34288641	1239	409	70	52.64	5.86	3	chr20	34287810	34287811	MACS_peak_4300	23	0.0565
chr4	56899213	56948395	-	NM_181806	AASDH	chr4	56947722	56948187	466	325	38	165.72	16.68	0	chr4	56948045	56948046	MACS_peak_5292	30	0.0815
chr1	94656520	94716848	+	NM_001122674	ABCD3	chr1	94655454	94656425	972	208	43	62.38	5.71	2	chr1	94655660	94655661	MACS_peak_225	14	0.0442
chr7	72788362	72791126	-	NR_026912	ABHD11	chr7	72790981	72791966	986	420	35	56.72	4.2	3	chr7	72791399	72791400	MACS_peak_6779	8	0.0355
chr17	32516039	32841015	-	NM_198839	ACACA	chr17	32839970	32842049	2080	1399	255	60.42	3.1	2	chr17	32841367	32841368	MACS_peak_2974	34	0.1226
chr6	24775241	24813274	+	NM_018473	ACOT13	chr6	24774768	24775418	651	385	31	120.62	12.23	0	chr6	24775151	24775152	MACS_peak_6150	15	0.0476
chr10	90684810	90741127	-	NM_001141945	ACTA2	chr10	90740886	90741737	852	632	51	100.51	7.65	0	chr10	90741516	90741517	MACS_peak_949	20	0.0599
chr3	180763401	180788887	+	NM_177989	ACTL6A	chr3	180762876	180763861	986	721	45	104.23	7.78	0	chr3	180763595	180763596	MACS_peak_5096	14	0.0456
chr17	73694992	73715377	+	NM_001145526	AFMID	chr17	73694542	73695148	607	265	59	180.91	9.45	0	chr17	73694805	73694806	MACS_peak_3184	28	0.0972
chr10	88720477	88759940	+	NM_133447	AGAP11	chr10	88720761	88721704	944	434	59	133.09	7.75	0	chr10	88721193	88721194	MACS_peak_943	19	0.0625
chr7	99974769	100003779	+	NM_006076	AGFG2	chr7	99973805	99976247	2443	662	175	108.77	9.27	0	chr7	99974465	99974466	MACS_peak_6877	47	0.0716
chr7	16798788	16811263	-	NM_006408	AGR2	chr7	16810587	16812060	1474	913	83	83.49	5.53	1	chr7	16811498	16811499	MACS_peak_6605	19	0.0563
chr7	6015407	6029991	+	NM_006303	AIMP2	chr7	6015132	6015820	689	271	37	117.29	10.23	0	chr7	6015401	6015402	MACS_peak_6572	17	0.0537
chr6	88441296	88468704	-	NM_018064	AKIRIN2	chr6	88468284	88469139	856	497	69	309.91	16.02	0	chr6	88468779	88468780	MACS_peak_6357	26	0.0806
chr12	108010375	108015676	-	NM_001145375	ALKBH2	chr12	108015163	108015951	789	281	35	53.21	5.91	3	chr12	108015442	108015443	MACS_peak_2050	14	0.0444
chr11	46374537	46572195	-	NM_001267782	AMBRA1	chr11	46571901	46573000	1100	249	50	65.65	6.71	2	chr11	46572148	46572149	MACS_peak_1375	17	0.0455
chr3	135679235	135687553	-	NM_015391	ANAPC13	chr3	135686969	135688055	1087	778	58	57.86	4.48	2	chr3	135687745	135687746	MACS_peak_4953	15	0.0534
chr12	120230430	120274648	-	NM_016237	ANAPC5	chr12	120274234	120275040	807	520	43	84.55	9.7	1	chr12	120274752	120274753	MACS_peak_2109	23	0.0533
chr7	36395956	36459925	+	NM_018685	ANLN	chr7	36395477	36397068	1592	508	132	395.44	15.42	0	chr7	36395983	36395984	MACS_peak_6669	38	0.0829
chr1	148457340	148475128	-	NM_030920	ANP32E	chr1	148474856	148475767	912	461	104	374.66	18.83	0	chr1	148475315	148475316	MACS_peak_312	54	0.114
chr20	3749170	3753954	+	NM_001204446	AP5S1	chr20	3748517	3749675	1159	680	66	90.93	4.96	0	chr20	3749195	3749196	MACS_peak_4162	15	0.0569
chr12	12770117	12835666	+	NM_001130415	APOLD1	chr12	12769371	12770545	1175	539	124	688.54	28.33	0	chr12	12769908	12769909	MACS_peak_1750	44	0.1055
chr14	49429485	49433522	+	NM_001663	ARF6	chr14	49428587	49429702	1116	348	77	260.48	20.21	0	chr14	49428933	49428934	MACS_peak_2305	38	0.069
chr10	98971919	99042420	-	NM_032900	ARHGAP19	chr10	99042111	99042757	647	445	63	216.16	11.31	0	chr10	99042554	99042555	MACS_peak_994	30	0.0974
chr10	98902788	99042420	-	NR_037909	ARHGAP19-SLIT1	chr10	99042111	99042757	647	445	63	216.16	11.31	0	chr10	99042554	99042555	MACS_peak_994	30	0.0974
chr9	35649340	35655278	-	NM_032818	ARHGEF39	chr9	35655064	35655544	481	138	30	105.16	12.23	0	chr9	35655200	35655201	MACS_peak_7426	22	0.0624
chr1	233396832	233558155	-	NM_016374	ARID4B	chr1	233557831	233559378	1548	471	81	226.97	10.06	0	chr1	233558300	233558301	MACS_peak_648	17	0.0523
chr7	12693435	12697083	+	NM_005738	ARL4A	chr7	12692640	12693185	546	290	90	513.47	29.95	0	chr7	12692928	12692929	MACS_peak_6588	71	0.1648
chr16	18710491	18720358	-	NM_015161	ARL6IP1	chr16	18719575	18720894	1320	874	295	1985.99	48.93	0	chr16	18720447	18720448	MACS_peak_2684	116	0.2235
chr2	153282652	153326013	+	NM_152522	ARL6IP6	chr2	153281995	153283511	1517	1221	64	93.45	4.71	0	chr2	153283214	153283215	MACS_peak_3865	10	0.0422
chr11	13255900	13365388	+	NM_001030273	ARNTL	chr11	13255016	13255968	953	633	51	96.57	9.58	0	chr11	13255647	13255648	MACS_peak_1241	23	0.0535
chr7	98810233	98830340	+	NM_005720	ARPC1B	chr7	98809506	98811310	1805	810	84	55.15	3.58	3	chr7	98810314	98810315	MACS_peak_6863	12	0.0465
chr19	14091320	14108440	-	NM_018154	ASF1B	chr19	14108062	14108778	717	371	35	123.67	11.69	0	chr19	14108431	14108432	MACS_peak_3357	16	0.0488
chr1	195319879	195382447	-	NM_001206846	ASPM	chr1	195381899	195383038	1140	583	205	1602.03	55.73	0	chr1	195382480	195382481	MACS_peak_489	82	0.1798
chr20	30409807	30490783	+	NM_015338	ASXL1	chr20	30409074	30410334	1261	654	384	2337.41	42.28	0	chr20	30409726	30409727	MACS_peak_4267	159	0.3045
chr8	124401271	124477886	-	NM_014109	ATAD2	chr8	124477670	124478490	821	518	76	222.62	10.74	0	chr8	124478186	124478187	MACS_peak_7252	31	0.0926
chr17	26183148	26246421	+	NM_024857	ATAD5	chr17	26182490	26183380	891	553	77	141.01	8.59	0	chr17	26183041	26183042	MACS_peak_2930	33	0.0864
chr12	14409877	14542964	+	NM_018179	ATF7IP	chr12	14409547	14410490	944	323	199	1522.09	63.39	0	chr12	14409868	14409869	MACS_peak_1756	114	0.2108
chr11	46595401	46654144	+	NM_014741	ATG13	chr11	46595832	46596625	794	301	36	95.34	7.89	0	chr11	46596131	46596132	MACS_peak_1376	13	0.0453
chr2	38375532	38457936	-	NM_001135673	ATL2	chr2	38457582	38458078	497	382	34	192.6	20.24	0	chr2	38457962	38457963	MACS_peak_3610	22	0.0684
chr7	98893719	98901760	-	NM_001039178	ATP5J2	chr7	98900751	98902050	1300	1009	88	50.19	4.91	4	chr7	98901758	98901759	MACS_peak_6865	25	0.0677
chr7	98852297	98901760	-	NM_001198879	ATP5J2-PTCD1	chr7	98900751	98902050	1300	1009	88	50.19	4.91	4	chr7	98901758	98901759	MACS_peak_6865	25	0.0677
chr3	143650766	143780358	-	NM_001184	ATR	chr3	143780031	143780605	575	299	32	61.01	6.88	2	chr3	143780328	143780329	MACS_peak_4989	18	0.0557
chr16	28741869	28756059	+	NM_007245	ATXN2L	chr16	28742466	28743095	630	301	33	77.01	8.94	1	chr16	28742765	28742766	MACS_peak_2712	19	0.0524
chr7	105032456	105304267	-	NM_020725	ATXN7L1	chr7	105303718	105305907	2190	120	117	53.41	3.18	3	chr7	105303836	105303837	MACS_peak_6917	14	0.0534
chr20	54377851	54400758	-	NM_198437	AURKA	chr20	54400239	54401723	1485	569	190	767.77	24.11	0	chr20	54400806	54400807	MACS_peak_4421	67	0.1279
chr17	8048773	8054669	-	NM_001256834	AURKB	chr17	8054432	8054834	403	245	49	397.44	37.63	0	chr17	8054675	8054676	MACS_peak_2900	38	0.1216
chr19	46552161	46561918	-	NM_030578	B9D2	chr19	46561412	46562268	857	609	37	59.99	4.98	2	chr19	46562019	46562020	MACS_peak_3431	11	0.0432
chr19	17239231	17251162	+	NM_001033549	BABAM1	chr19	17238823	17239461	639	301	36	151.06	14.53	0	chr19	17239122	17239123	MACS_peak_3372	19	0.0563
chr11	65526125	65528193	+	NM_003860	BANF1	chr11	65526120	65527012	893	197	46	58.51	6.12	2	chr11	65526315	65526316	MACS_peak_1479	18	0.0515
chr7	107008439	107050998	+	NM_001008405	BCAP29	chr7	107007723	107008721	999	209	86	77.95	6.57	1	chr7	107007930	107007931	MACS_peak_6925	36	0.0861
chr19	46595533	46622750	+	NM_000709	BCKDHA	chr19	46594909	46595481	573	254	32	58.51	5.19	2	chr19	46595161	46595162	MACS_peak_3432	14	0.0558
chr3	188921858	188946207	-	NM_001706	BCL6	chr3	188945773	188946439	667	397	31	61.95	7.53	2	chr3	188946168	188946169	MACS_peak_5141	16	0.0465
chr1	145479805	145564639	+	NM_004326	BCL9	chr1	145479229	145479906	678	337	31	62.23	4.8	2	chr1	145479564	145479565	MACS_peak_304	10	0.0457
chr11	101723122	101754611	+	NM_001256166	BIRC2	chr11	101722581	101723395	815	547	37	63.23	4.45	2	chr11	101723126	101723127	MACS_peak_1634	10	0.0454
chr17	73721871	73733311	+	NM_001168	BIRC5	chr17	73721609	73722517	909	309	87	580.54	50.04	0	chr17	73721916	73721917	MACS_peak_3185	54	0.0957
chr15	89061582	89159690	+	NM_000057	BLM	chr15	89060947	89061988	1042	781	45	131.07	7.08	0	chr15	89061726	89061727	MACS_peak_2588	10	0.0432
chr12	54396342	54399758	+	NR_037656	BLOC1S1	chr12	54395969	54396621	653	174	37	81.31	5.48	1	chr12	54396141	54396142	MACS_peak_1901	13	0.0567
chr12	54396084	54404793	+	NR_037658	BLOC1S1-RDH5	chr12	54395969	54396621	653	174	37	81.31	5.48	1	chr12	54396141	54396142	MACS_peak_1901	13	0.0567
chr13	72200042	72228329	+	NM_024808	BORA	chr13	72199717	72200224	508	205	30	163.45	22.78	0	chr13	72199920	72199921	MACS_peak_2210	23	0.0591
chr7	2543969	2561918	-	NM_152743	BRAT1	chr7	2561308	2562075	768	458	44	172.15	13.51	0	chr7	2561764	2561765	MACS_peak_6548	19	0.0573
chr5	137503357	137542257	-	NM_139199	BRD8	chr5	137541858	137543162	1305	797	257	1677.12	48.03	0	chr5	137542653	137542654	MACS_peak_5886	106	0.1969
chr11	65861379	65869158	-	NM_001024957	BRMS1	chr11	65868980	65869588	609	232	34	121.45	8.37	0	chr11	65869210	65869211	MACS_peak_1483	13	0.0558
chr11	13366131	13441414	-	NM_032320	BTBD10	chr11	13441212	13442190	979	637	91	267.35	16.08	0	chr11	13441847	13441848	MACS_peak_1242	46	0.093
chr3	15618258	15662329	+	NM_000060	BTD	chr3	15617734	15618701	968	434	45	106.8	8.34	0	chr3	15618166	15618167	MACS_peak_4692	15	0.0465
chr2	111111880	111152155	-	NM_004336	BUB1	chr2	111151705	111152560	856	577	53	172.77	8.9	0	chr2	111152280	111152281	MACS_peak_3744	16	0.0619
chr15	38240501	38300629	+	NM_001211	BUB1B	chr15	38240212	38241355	1144	315	61	103.09	11.05	0	chr15	38240525	38240526	MACS_peak_2461	28	0.0533
chr10	124903749	124914876	+	NM_001007793	BUB3	chr10	124903502	124904197	696	360	69	235.5	14.46	0	chr10	124903860	124903861	MACS_peak_1126	39	0.0991
chr11	57265297	57267459	+	NM_170746	C11orf31	chr11	57265092	57265635	544	290	31	58.6	7.39	2	chr11	57265380	57265381	MACS_peak_1401	20	0.057
chr11	33676229	33678862	-	NM_001166692	C11orf91	chr11	33678554	33679357	804	311	50	143.16	9.79	0	chr11	33678863	33678864	MACS_peak_1315	20	0.0622
chr12	50750024	50757546	+	NM_021934	C12orf44	chr12	50749674	50750511	838	253	43	98.8	8.32	0	chr12	50749925	50749926	MACS_peak_1877	17	0.0513
chr12	115637978	115660226	-	NM_024738	C12orf49	chr12	115660096	115660868	773	382	96	579.48	32.42	0	chr12	115660476	115660477	MACS_peak_2083	53	0.1242
chr12	6923463	6925426	+	NM_138425	C12orf57	chr12	6923079	6923802	724	220	37	73.81	5.68	1	chr12	6923297	6923298	MACS_peak_1732	13	0.0511
chr12	122283796	122308459	+	NM_152269	C12orf65	chr12	122283178	122283952	775	253	34	73.29	5.85	1	chr12	122283429	122283430	MACS_peak_2122	11	0.0439
chr19	40940883	40951917	+	NM_001039887	C19orf55	chr19	40940556	40940996	441	209	30	82.48	7.34	1	chr19	40940763	40940764	MACS_peak_3398	18	0.068
chr1	219569892	219576261	-	NR_024236	C1orf140	chr1	219575569	219576100	532	184	37	109.57	8.74	0	chr1	219575751	219575752	MACS_peak_581	20	0.0695
chr1	148521852	148526125	+	NM_144697	C1orf51	chr1	148520939	148521755	817	314	40	160.94	11.04	0	chr1	148521251	148521252	MACS_peak_313	13	0.049
chr20	42257994	42272960	-	NM_016470	C20orf111	chr20	42272288	42273537	1250	777	122	243.09	14.23	0	chr20	42273063	42273064	MACS_peak_4347	57	0.0976
chr20	35190637	35241388	-	NM_213632	C20orf132	chr20	35240731	35241721	991	277	49	63.56	6.12	2	chr20	35241006	35241007	MACS_peak_4308	17	0.0494
chr20	17897761	17919762	+	NM_052865	C20orf72	chr20	17896510	17899013	2504	1196	233	660.51	31.9	0	chr20	17897704	17897705	MACS_peak_4211	91	0.0931
chr21	46545474	46568213	-	NM_058180	C21orf58	chr21	46567858	46568515	658	398	39	207.72	16.84	0	chr21	46568254	46568255	MACS_peak_4514	17	0.0593
chr21	45179068	45184256	-	NR_027129	C21orf67	chr21	45183904	45184513	610	379	33	93.31	9.04	0	chr21	45184281	45184282	MACS_peak_4512	17	0.0541
chr2	200484223	200501241	+	NM_153689	C2orf69	chr2	200483804	200484470	667	354	48	201.08	16.74	0	chr2	200484156	200484157	MACS_peak_3982	26	0.072
chr4	130234278	130253293	+	NM_173487	C4orf33	chr4	130233789	130234527	739	384	93	459.22	31.72	0	chr4	130234171	130234172	MACS_peak_5442	70	0.1258
chr5	43522559	43551030	-	NM_198566	C5orf34	chr5	43550316	43551263	948	558	55	118.27	7.17	0	chr5	43550872	43550873	MACS_peak_5674	17	0.058
chr6	2567970	2580297	-	NM_152554	C6orf195	chr6	2579571	2580116	546	199	31	107.24	8.48	0	chr6	2579768	2579769	MACS_peak_6064	14	0.0568
chr7	40141099	40866891	+	NM_001193311	C7orf10	chr7	40140493	40141046	554	301	31	79.57	11.29	1	chr7	40140792	40140793	MACS_peak_6678	24	0.056
chr7	48041632	48067419	+	NM_001100159	C7orf57	chr7	48041279	48041966	688	278	47	138.1	9.51	0	chr7	48041555	48041556	MACS_peak_6716	21	0.0683
chr8	67742340	67755931	+	NM_019607	C8orf44	chr8	67742181	67742763	583	291	31	78.4	7.83	1	chr8	67742470	67742471	MACS_peak_7109	16	0.0532
chr8	67742340	67936811	+	NM_001204173	C8orf44-SGK3	chr8	67742181	67742763	583	291	31	78.4	7.83	1	chr8	67742470	67742471	MACS_peak_7109	16	0.0532
chr2	47240724	47257244	-	NM_001743	CALM2	chr2	47256550	47258006	1457	872	237	1519.52	44.15	0	chr2	47257420	47257421	MACS_peak_3640	83	0.1627
chr19	51796351	51805879	+	NM_005184	CALM3	chr19	51795728	51796423	696	381	40	102.13	10.82	0	chr19	51796107	51796108	MACS_peak_3468	23	0.0575
chr12	65949327	65994655	+	NM_018448	CAND1	chr12	65948915	65949771	857	496	38	56.75	4.22	3	chr12	65949409	65949410	MACS_peak_1951	10	0.0443
chr11	2978727	3035257	-	NM_139273	CARS	chr11	3034927	3035802	876	247	32	70.49	7.73	1	chr11	3035172	3035173	MACS_peak_1195	12	0.0365
chr11	34417047	34450183	+	NM_001752	CAT	chr11	34416913	34417675	763	106	30	52.84	4.59	3	chr11	34417017	34417018	MACS_peak_1323	9	0.0393
chr7	115952298	115988475	+	NM_001172895	CAV1	chr7	115950458	115956145	5688	1531	569	66.71	4.18	1	chr7	115951987	115951988	MACS_peak_6934	41	0.1
chr7	26207848	26219752	+	NM_016587	CBX3	chr7	26206454	26208090	1637	726	171	651.66	28.01	0	chr7	26207178	26207179	MACS_peak_6629	68	0.1045
chr12	52910996	52960182	-	NM_012117	CBX5	chr12	52959134	52960994	1861	1427	117	312.31	12.23	0	chr12	52960559	52960560	MACS_peak_1894	25	0.0629
chr1	93418868	93516875	+	NM_206886	CCDC18	chr1	93418448	93419206	759	357	49	153.38	11.21	0	chr1	93418803	93418804	MACS_peak_215	22	0.0646
chr11	27316636	27341371	-	NM_030771	CCDC34	chr11	27341015	27341792	778	357	66	178.54	10.84	0	chr11	27341370	27341371	MACS_peak_1290	31	0.0848
chr12	93226186	93377895	-	NM_016122	CCDC41	chr12	93377616	93378330	715	480	37	114.64	7.34	0	chr12	93378094	93378095	MACS_peak_2008	12	0.0517
chr12	368776	422067	+	NM_001130148	CCDC77	chr12	368358	369314	957	308	42	67.66	4.95	1	chr12	368664	368665	MACS_peak_1701	11	0.0439
chr14	99047355	99140480	-	NM_001144995	CCDC85C	chr14	99140268	99141052	785	396	126	1130.62	77.25	0	chr14	99140662	99140663	MACS_peak_2408	78	0.1605
chr4	122957048	122964538	-	NM_001237	CCNA2	chr4	122963925	122964846	922	630	232	1816.79	66.55	0	chr4	122964553	122964554	MACS_peak_5418	136	0.2516
chr5	68498592	68509826	+	NM_031966	CCNB1	chr5	68498168	68499411	1244	496	347	3106.54	103.6	0	chr5	68498662	68498663	MACS_peak_5720	177	0.2789
chr15	57184575	57204536	+	NM_004701	CCNB2	chr15	57184144	57185082	939	436	170	1097.55	41.16	0	chr15	57184578	57184579	MACS_peak_2494	86	0.181
chr16	2419395	2448860	+	NM_001761	CCNF	chr16	2418204	2419678	1475	1018	270	1705.09	56.44	0	chr16	2419220	2419221	MACS_peak_2633	122	0.1831
chr4	78297380	78310237	+	NM_004354	CCNG2	chr4	78296735	78297660	926	600	109	701.9	25.19	0	chr4	78297333	78297334	MACS_peak_5320	35	0.1177
chr12	47368507	47397048	-	NM_001240	CCNT1	chr12	47396568	47397291	724	301	32	53.5	6.2	3	chr12	47396867	47396868	MACS_peak_1848	14	0.0442
chr19	50601306	50605864	+	NM_012099	CD3EAP	chr19	50600328	50601260	933	545	35	72.85	4.66	1	chr19	50600871	50600872	MACS_peak_3456	8	0.0375
chr1	116858678	116915238	-	NM_001779	CD58	chr1	116914540	116915301	762	510	32	74.35	5.83	1	chr1	116915048	116915049	MACS_peak_284	10	0.042
chr1	43597212	43601460	+	NM_001255	CDC20	chr1	43596864	43597518	655	296	53	340.31	31.69	0	chr1	43597158	43597159	MACS_peak_91	32	0.0809
chr3	48173671	48204805	-	NM_001789	CDC25A	chr3	48204535	48205217	683	291	31	115.29	10.6	0	chr3	48204824	48204825	MACS_peak_4770	13	0.0454
chr20	3724400	3734761	+	NM_021872	CDC25B	chr20	3724343	3725566	1224	564	361	2473.41	72.08	0	chr20	3724905	3724906	MACS_peak_4159	218	0.2949
chr5	137648857	137695415	-	NM_001790	CDC25C	chr5	137695166	137696000	835	281	79	304.3	17.32	0	chr5	137695445	137695446	MACS_peak_5887	39	0.0946
chr8	25372429	25421342	+	NM_152562	CDCA2	chr8	25372108	25372934	827	292	114	953.46	51.5	0	chr8	25372398	25372399	MACS_peak_7040	52	0.1378
chr12	6828232	6830717	-	NM_031299	CDCA3	chr12	6830449	6831222	774	317	54	226.51	17.38	0	chr12	6830764	6830765	MACS_peak_1731	27	0.0698
chr14	104546954	104558470	-	NM_145701	CDCA4	chr14	104558352	104558890	539	258	51	312.62	27.45	0	chr14	104558608	104558609	MACS_peak_2432	35	0.0946
chr11	64601502	64608191	-	NM_080668	CDCA5	chr11	64607579	64608416	838	293	40	70.95	5.24	1	chr11	64607870	64607871	MACS_peak_1457	12	0.0477
chr1	37930659	37947978	+	NM_018101	CDCA8	chr1	37930473	37931011	539	230	56	414.92	30.7	0	chr1	37930701	37930702	MACS_peak_82	31	0.1039
chr10	62208217	62216833	+	NM_001170407	CDK1	chr10	62207700	62209071	1372	488	390	3153.54	92.78	0	chr10	62208186	62208187	MACS_peak_832	199	0.2843
chr6	111037873	111243105	-	NM_015076	CDK19	chr6	111243023	111244207	1185	877	99	510.15	21.02	0	chr6	111243898	111243899	MACS_peak_6389	29	0.0835
chr11	67030536	67032234	-	NM_001271849	CDK2AP2	chr11	67031894	67032709	816	435	61	236.57	16.13	0	chr11	67032327	67032328	MACS_peak_1496	29	0.0748
chr12	12761568	12766572	+	NM_004064	CDKN1B	chr12	12761210	12761759	550	136	31	93.17	6.41	0	chr12	12761344	12761345	MACS_peak_1749	12	0.0564
chr1	51206954	51212894	+	NM_001262	CDKN2C	chr1	51206701	51207402	702	342	36	171.54	11.74	0	chr1	51207041	51207042	MACS_peak_109	12	0.0513
chr19	10538137	10540655	-	NM_079421	CDKN2D	chr19	10540439	10541323	885	328	127	885.59	40.78	0	chr19	10540765	10540766	MACS_peak_3336	60	0.1435
chr14	53933422	53956684	+	NM_005192	CDKN3	chr14	53933016	53933890	875	274	240	2668.96	130.72	0	chr14	53933288	53933289	MACS_peak_2323	132	0.2743
chr2	26862385	26870959	+	NM_001809	CENPA	chr2	26861892	26863313	1422	494	228	1771.77	95.3	0	chr2	26862384	26862385	MACS_peak_3579	126	0.1603
chr20	3712497	3715337	-	NM_001810	CENPB	chr20	3715193	3715842	650	351	33	66.54	5.68	1	chr20	3715542	3715543	MACS_peak_4158	13	0.0508
chr4	68020583	68093851	-	NM_001812	CENPC1	chr4	68093628	68094203	576	272	38	119.87	9.79	0	chr4	68093898	68093899	MACS_peak_5299	20	0.066
chr4	104246411	104339015	-	NM_001813	CENPE	chr4	104338816	104339486	671	229	53	236.83	16.51	0	chr4	104339043	104339044	MACS_peak_5376	27	0.079
chr1	212843154	212904537	+	NM_016343	CENPF	chr1	212842616	212843831	1216	430	280	1919.61	44.71	0	chr1	212843044	212843045	MACS_peak_569	106	0.2303
chr1	172035310	172060400	-	NM_033319	CENPL	chr1	172059860	172060830	971	278	86	318.2	9.14	0	chr1	172060136	172060137	MACS_peak_424	20	0.0886
chr16	79597603	79622591	+	NM_001100624	CENPN	chr16	79597423	79598499	1077	898	57	154.88	8.9	0	chr16	79598319	79598320	MACS_peak_2852	16	0.0529
chr2	24869678	24898749	+	NM_001199803	CENPO	chr2	24869489	24870013	525	330	41	164.36	14.36	0	chr2	24869817	24869818	MACS_peak_3573	27	0.0781
chr18	12981360	13115051	+	NM_032142	CEP192	chr18	12980914	12981383	470	242	46	333.38	35.65	0	chr18	12981154	12981155	MACS_peak_3225	36	0.0979
chr10	95246378	95278839	+	NM_018131	CEP55	chr10	95245780	95246843	1064	583	149	655.29	34.18	0	chr10	95246361	95246362	MACS_peak_979	95	0.14
chr11	95163272	95205506	+	NM_001243777	CEP57	chr11	95161958	95163761	1804	748	94	162.92	8.44	0	chr11	95162704	95162705	MACS_peak_1612	20	0.0521
chr3	135687586	135766560	+	NM_001042400	CEP63	chr3	135686969	135688055	1087	778	58	57.86	4.48	2	chr3	135687745	135687746	MACS_peak_4953	15	0.0534
chr3	139695876	139795819	-	NM_024491	CEP70	chr3	139796159	139796809	651	296	45	166.33	16.13	0	chr3	139796453	139796454	MACS_peak_4965	29	0.0691
chr18	12662630	12692703	-	NM_024899	CEP76	chr18	12692465	12693090	626	287	34	171.92	22.78	0	chr18	12692750	12692751	MACS_peak_3224	23	0.0543
chr2	201691513	201745656	+	NM_001127183	CFLAR	chr2	201691353	201692012	660	317	32	57.41	7.17	2	chr2	201691668	201691669	MACS_peak_3989	17	0.0485
chr13	114098066	114110905	+	NM_032436	CHAMP1	chr13	114097709	114098305	597	304	56	285.41	20.18	0	chr13	114098011	114098012	MACS_peak_2253	33	0.0938
chr22	27413730	27467822	-	NM_007194	CHEK2	chr22	27467509	27468205	697	388	81	337.04	17.76	0	chr22	27467895	27467896	MACS_peak_4545	45	0.1162
chr12	118607977	118799478	-	NM_007174	CIT	chr12	118799402	118800071	670	276	78	470.63	23.18	0	chr12	118799676	118799677	MACS_peak_2094	36	0.1164
chr13	51927495	51948764	+	NM_001098525	CKAP2	chr13	51926916	51928182	1267	555	251	2446.47	100.02	0	chr13	51927469	51927470	MACS_peak_2203	101	0.1981
chr2	113211914	113238725	-	NM_152515	CKAP2L	chr2	113237789	113239214	1426	914	256	1615.23	62.11	0	chr2	113238701	113238702	MACS_peak_3753	132	0.1795
chr11	46721659	46824435	-	NM_014756	CKAP5	chr11	46823919	46824888	970	557	173	841.45	31.87	0	chr11	46824474	46824475	MACS_peak_1379	99	0.1784
chr1	153213741	153218349	+	NR_024163	CKS1B	chr1	153213293	153214078	786	432	45	162.21	14.39	0	chr1	153213723	153213724	MACS_peak_336	22	0.0573
chr9	91115932	91121438	+	NM_001827	CKS2	chr9	91115731	91116099	369	179	47	329.49	24.47	0	chr9	91115908	91115909	MACS_peak_7489	34	0.1274
chr2	121811821	122123522	-	NM_001207051	CLASP1	chr2	122123590	122124352	763	603	31	101.68	7.9	0	chr2	122124191	122124192	MACS_peak_3793	11	0.0406
chr4	170817787	170880913	+	NM_001243374	CLCN3	chr4	170817668	170818394	727	171	34	107	12.23	0	chr4	170817837	170817838	MACS_peak_5513	18	0.0468
chr7	89870583	89883204	+	NM_012129	CLDN12	chr7	89869911	89871976	2066	1203	143	70.64	6.22	1	chr7	89871112	89871113	MACS_peak_6826	33	0.0692
chr5	157145328	157218761	-	NM_014666	CLINT1	chr5	157217974	157218904	931	389	45	150.63	13.67	0	chr5	157218361	157218362	MACS_peak_5962	19	0.0483
chr11	57181791	57185913	+	NM_006831	CLP1	chr11	57181580	57182094	515	251	31	117.97	10.71	0	chr11	57181829	57181830	MACS_peak_1398	17	0.0602
chr16	79567199	79598003	-	NM_020188	CMC2	chr16	79597423	79598499	1077	898	57	154.88	8.9	0	chr16	79598319	79598320	MACS_peak_2852	16	0.0529
chr22	45069703	45071221	-	NR_024009	CN5H6.4	chr22	45070971	45071843	873	433	238	1721.73	55.64	0	chr22	45071402	45071403	MACS_peak_4636	141	0.2726
chr1	222611217	222630318	+	NM_014184	CNIH4	chr1	222610853	222611440	588	268	104	410.92	18.11	0	chr1	222611119	222611120	MACS_peak_592	73	0.1769
chr16	57111350	57221291	-	NM_001265612	CNOT1	chr16	57221072	57221789	718	313	40	66.56	6.12	1	chr16	57221383	57221384	MACS_peak_2798	17	0.0557
chr19	59333247	59351258	+	NM_014516	CNOT3	chr19	59332737	59333450	714	326	31	91.08	8.16	0	chr19	59333061	59333062	MACS_peak_3507	12	0.0434
chr2	165249503	165406174	-	NM_014900	COBLL1	chr2	165406794	165407479	686	330	36	82.02	7.46	1	chr2	165407122	165407123	MACS_peak_3892	16	0.0525
chr16	69071972	69114958	-	NM_001195139	COG4	chr16	69114796	69115767	972	335	54	168.13	12.49	0	chr16	69115129	69115130	MACS_peak_2834	21	0.0556
chr4	84175262	84215995	+	NM_001258006	COPS4	chr4	84174971	84175751	781	118	43	156.19	12.28	0	chr4	84175087	84175088	MACS_peak_5334	18	0.0551
chr7	99524518	99527758	+	NM_006833	COPS6	chr7	99523887	99525327	1441	522	90	54.76	5.01	3	chr7	99524407	99524408	MACS_peak_6872	23	0.0625
chr12	6703440	6711302	+	NM_016319	COPS7A	chr12	6703158	6703985	828	200	38	108.63	10.95	0	chr12	6703356	6703357	MACS_peak_1727	17	0.0459
chr2	232359405	232381678	+	NM_022730	COPS7B	chr2	232358944	232359673	730	429	38	85.97	8.47	0	chr2	232359371	232359372	MACS_peak_4079	18	0.0521
chr12	53005140	53031902	+	NM_001271734	COPZ1	chr12	53004500	53005100	601	337	31	92.95	11.07	0	chr12	53004835	53004836	MACS_peak_1895	19	0.0516
chr12	119425464	119451347	-	NM_032314	COQ5	chr12	119451883	119452404	522	378	42	251.91	16.6	0	chr12	119452259	119452260	MACS_peak_2103	19	0.0805
chr16	18986417	18998918	+	NM_016138	COQ7	chr16	18986130	18986984	855	282	34	95.1	7.2	0	chr16	18986410	18986411	MACS_peak_2686	10	0.0398
chr7	971011	981761	-	NM_001031617	COX19	chr7	981136	981850	715	560	40	52.59	4.39	3	chr7	981694	981695	MACS_peak_6531	14	0.0559
chr11	63498654	63500591	+	NM_004074	COX8A	chr11	63498184	63499217	1034	394	160	837.3	38.35	0	chr11	63498576	63498577	MACS_peak_1446	94	0.1547
chr16	21219670	21237413	+	NR_026675	CRYM-AS1	chr16	21219380	21219916	537	189	30	86.28	7.12	0	chr16	21219567	21219568	MACS_peak_2696	13	0.0559
chr20	54400980	54412989	+	NM_001324	CSTF1	chr20	54400239	54401723	1485	569	190	767.77	24.11	0	chr20	54400806	54400807	MACS_peak_4421	67	0.1279
chr10	53125251	53129361	-	NM_015235	CSTF2T	chr10	53128992	53130024	1033	729	53	112.29	8	0	chr10	53129719	53129720	MACS_peak_808	17	0.0513
chr3	41215945	41256943	+	NM_001098210	CTNNB1	chr3	41215377	41216181	805	429	35	83.85	5.83	1	chr3	41215804	41215805	MACS_peak_4753	10	0.0435
chr2	225043110	225158358	-	NM_003590	CUL3	chr2	225158507	225158991	485	191	33	114.19	10.7	0	chr2	225158696	225158697	MACS_peak_4054	21	0.068
chr16	68015998	68057668	+	NM_030579	CYB5B	chr16	68015460	68016203	744	214	38	92.2	6.57	0	chr16	68015672	68015673	MACS_peak_2829	13	0.0511
chr7	25124794	25131505	-	NM_018947	CYCS	chr7	25131304	25132067	764	241	56	99	7.54	0	chr7	25131543	25131544	MACS_peak_6628	25	0.0733
chr7	6415271	6454168	-	NM_001142936	DAGLB	chr7	6453198	6453984	787	217	39	64.31	6.82	2	chr7	6453413	6453414	MACS_peak_6575	17	0.0496
chr11	60857229	60872807	+	NM_015533	DAK	chr11	60856952	60857644	693	238	38	87.63	7.25	0	chr11	60857188	60857189	MACS_peak_1420	16	0.0548
chr1	172060419	172094305	+	NM_018122	DARS2	chr1	172059860	172060830	971	278	86	318.2	9.14	0	chr1	172060136	172060137	MACS_peak_424	20	0.0886
chr7	87343479	87376792	+	NM_006716	DBF4	chr7	87343336	87345190	1855	379	166	263.77	14.57	0	chr7	87343713	87343714	MACS_peak_6823	61	0.0895
chr19	53825628	53832451	-	NM_001352	DBP	chr19	53832238	53832845	608	320	38	108.03	14.59	0	chr19	53832556	53832557	MACS_peak_3482	31	0.0625
chr4	17411375	17421479	-	NM_017741	DCAF16	chr4	17421427	17422088	662	223	48	229.95	18.71	0	chr4	17421648	17421649	MACS_peak_5224	26	0.0725
chr17	58981553	59025373	+	NM_005828	DCAF7	chr17	58981183	58981767	585	307	41	120.9	7.43	0	chr17	58981488	58981489	MACS_peak_3103	17	0.0701
chr10	14988876	15036100	-	NM_001033855	DCLRE1C	chr10	15035537	15036534	998	600	92	326.35	14.76	0	chr10	15036135	15036136	MACS_peak_722	35	0.0922
chr3	53292484	53356694	-	NM_018403	DCP1A	chr3	53356244	53356998	755	596	36	52.55	4.62	3	chr3	53356838	53356839	MACS_peak_4800	12	0.0477
chr5	112340305	112385791	+	NR_038352	DCP2	chr5	112339889	112340534	646	440	40	139.34	9.81	0	chr5	112340327	112340328	MACS_peak_5825	17	0.0619
chr11	60823494	60857260	-	NM_001923	DDB1	chr11	60856952	60857644	693	238	38	87.63	7.25	0	chr11	60857188	60857189	MACS_peak_1420	16	0.0548
chr19	14380609	14391195	-	NM_005804	DDX39A	chr19	14390771	14391626	856	567	54	210.09	13.59	0	chr19	14391336	14391337	MACS_peak_3358	20	0.0631
chr10	70331039	70376609	+	NM_024045	DDX50	chr10	70330425	70331244	820	301	44	55.02	5.47	3	chr10	70330724	70330725	MACS_peak_859	17	0.0537
chr1	68712422	68735387	-	NM_001114120	DEPDC1	chr1	68734808	68735867	1060	582	116	617.03	32.62	0	chr1	68735388	68735389	MACS_peak_146	56	0.1094
chr5	59928495	60031750	-	NM_001145208	DEPDC1B	chr5	60031187	60032099	913	563	74	330.62	27.52	0	chr5	60031748	60031749	MACS_peak_5704	45	0.0811
chr22	30480008	30633020	+	NM_014662	DEPDC5	chr22	30478979	30479893	915	326	33	66	7.34	2	chr22	30479303	30479304	MACS_peak_4566	12	0.0361
chr22	40323977	40347007	-	NM_015704	DESI1	chr22	40346704	40347747	1044	593	40	51.51	4.08	4	chr22	40347295	40347296	MACS_peak_4616	9	0.0383
chr17	38916859	38957206	+	NM_004941	DHX8	chr17	38916574	38917142	569	166	75	375.69	15.23	0	chr17	38916738	38916739	MACS_peak_3015	35	0.1318
chrX	153644224	153659158	+	NM_001363	DKC1	chrX	153643590	153644251	662	318	58	366.75	27.89	0	chrX	153643906	153643907	MACS_peak_7712	31	0.0876
chr10	53744046	53747423	+	NM_012242	DKK1	chr10	53742822	53744832	2011	1025	143	341.56	10.1	0	chr10	53743845	53743846	MACS_peak_813	26	0.0711
chr14	54684586	54728149	-	NM_001146015	DLGAP5	chr14	54727719	54728531	813	387	77	403.22	28.97	0	chr14	54728104	54728105	MACS_peak_2327	45	0.0947
chr10	69843826	69901736	-	NM_001080449	DNA2	chr10	69901270	69902011	742	238	41	73.9	6.88	1	chr10	69901506	69901507	MACS_peak_858	18	0.0553
chr3	187771160	187786283	+	NM_016306	DNAJB11	chr3	187770524	187771350	827	512	40	111.16	8.4	0	chr3	187771034	187771035	MACS_peak_5132	14	0.0484
chr10	74672587	74677031	-	NM_015190	DNAJC9	chr10	74676475	74677501	1027	571	59	136.9	7.25	0	chr10	74677044	74677045	MACS_peak_888	16	0.0574
chr10	74677130	74706748	+	NR_038373	DNAJC9-AS1	chr10	74676475	74677501	1027	571	59	136.9	7.25	0	chr10	74677044	74677045	MACS_peak_888	16	0.0574
chr20	30813851	30860823	+	NM_006892	DNMT3B	chr20	30812827	30814336	1510	1171	67	70.08	4.82	1	chr20	30813996	30813997	MACS_peak_4269	13	0.0444
chr1	101227768	101263950	-	NM_001077394	DPH5	chr1	101263724	101264495	772	653	34	73.69	5.85	1	chr1	101264375	101264376	MACS_peak_246	11	0.044
chr19	4626243	4674855	-	NM_139159	DPP9	chr19	4674578	4675189	612	413	34	91.62	5.99	0	chr19	4674989	4674990	MACS_peak_3312	12	0.0556
chr8	95801278	95875252	+	NM_181787	DPY19L4	chr8	95800851	95801554	704	365	43	97.73	6.52	0	chr8	95801214	95801215	MACS_peak_7160	16	0.0611
chr1	93584065	93600736	+	NM_001938	DR1	chr1	93583608	93584330	723	387	34	78.25	7.81	1	chr1	93583993	93583994	MACS_peak_216	15	0.047
chr20	17498598	17536652	+	NM_006870	DSTN	chr20	17497549	17498702	1154	434	64	111.09	6.58	0	chr20	17497981	17497982	MACS_peak_4209	17	0.0555
chr1	210275541	210344810	+	NM_016448	DTL	chr1	210275207	210276362	1156	470	51	126.01	6.12	0	chr1	210275675	210275676	MACS_peak_554	10	0.0441
chr19	5736152	5742249	-	NM_020175	DUS3L	chr19	5741529	5741923	395	138	45	318.82	29.36	0	chr19	5741665	5741666	MACS_peak_3319	36	0.1139
chr17	32924063	32947701	+	NM_007026	DUSP14	chr17	32921819	32928303	6485	1688	739	86.22	3.05	0	chr17	32923505	32923506	MACS_peak_2975	34	0.114
chr12	88265967	88270427	-	NM_001946	DUSP6	chr12	88270126	88270952	827	586	34	58.7	4.4	2	chr12	88270710	88270711	MACS_peak_2000	9	0.0411
chr12	119418241	119420681	+	NM_001037495	DYNLL1	chr12	119417935	119418592	658	229	92	701.13	46.69	0	chr12	119418162	119418163	MACS_peak_2101	58	0.1398
chr20	32567864	32592423	+	NM_014183	DYNLRB1	chr20	32567607	32568694	1088	290	57	53.62	4.44	3	chr20	32567895	32567896	MACS_peak_4284	15	0.0524
chr21	37661728	37809549	+	NM_101395	DYRK1A	chr21	37660688	37661315	628	275	34	152.42	17.93	0	chr21	37660961	37660962	MACS_peak_4504	21	0.0541
chr3	109791026	109896383	+	NM_014648	DZIP3	chr3	109790783	109791351	569	218	37	148.64	10.76	0	chr3	109790999	109791000	MACS_peak_4879	17	0.065
chr6	20510115	20601924	+	NM_001949	E2F3	chr6	20509631	20510330	700	443	40	101.4	8.94	0	chr6	20510072	20510073	MACS_peak_6136	19	0.0571
chr12	75939156	75983491	-	NM_203394	E2F7	chr12	75983339	75983922	584	270	55	206.09	11.81	0	chr12	75983607	75983608	MACS_peak_1979	28	0.0942
chr11	19202185	19219083	-	NM_024680	E2F8	chr11	19218854	19219477	624	357	59	258.4	16.61	0	chr11	19219209	19219210	MACS_peak_1268	33	0.0946
chr3	173951168	174021958	+	NM_018098	ECT2	chr3	173950686	173951638	953	401	163	855.2	28.91	0	chr3	173951085	173951086	MACS_peak_5071	78	0.171
chr11	64376783	64402767	-	NM_006795	EHD1	chr11	64402461	64403111	651	259	30	59.6	5.65	2	chr11	64402718	64402719	MACS_peak_1454	12	0.0461
chr11	34599163	34641410	+	NM_012153	EHF	chr11	34598210	34599510	1301	951	72	152.52	8.48	0	chr11	34599159	34599160	MACS_peak_1326	19	0.0553
chr17	37098652	37101424	+	NM_005801	EIF1	chr17	37096532	37100654	4123	2662	904	86.97	3.11	0	chr17	37099192	37099193	MACS_peak_3002	68	0.2193
chr11	65520591	65526213	-	NM_032325	EIF1AD	chr11	65526120	65527012	893	197	46	58.51	6.12	2	chr11	65526315	65526316	MACS_peak_1479	18	0.0515
chr2	88637373	88708209	-	NM_004836	EIF2AK3	chr2	88707849	88708620	772	425	37	168.08	14.86	0	chr2	88708272	88708273	MACS_peak_3691	15	0.0479
chr12	51686328	51722260	+	NM_001417	EIF4B	chr12	51686157	51686861	705	530	31	60.49	6.36	2	chr12	51686685	51686686	MACS_peak_1885	13	0.044
chr2	99320265	99383160	+	NM_015904	EIF5B	chr2	99318880	99319511	632	464	34	95.09	9.04	0	chr2	99319342	99319343	MACS_peak_3714	17	0.0538
chr14	73251577	73296754	-	NM_194278	ELMSAN1	chr14	73295791	73296786	996	573	53	171.89	7.73	0	chr14	73296362	73296363	MACS_peak_2374	12	0.0532
chr11	31487872	31761905	+	NM_019040	ELP4	chr11	31487212	31488265	1054	598	68	132.31	9.71	0	chr11	31487808	31487809	MACS_peak_1303	27	0.0645
chr14	23678013	23680637	-	NM_016049	EMC9	chr14	23680361	23681128	768	338	52	223.35	19.71	0	chr14	23680697	23680698	MACS_peak_2264	29	0.0677
chr5	73958986	73973005	-	NM_001256576	ENC1	chr5	73972706	73973378	673	403	155	1052.36	43.63	0	chr5	73973107	73973108	MACS_peak_5741	107	0.2303
chr10	118599012	118632102	+	NM_001242699	ENO4	chr10	118598669	118599408	740	408	31	53.87	5.24	3	chr10	118599075	118599076	MACS_peak_1095	11	0.0419
chr12	15664341	15833777	-	NM_004447	EPS8	chr12	15833394	15834208	815	468	41	66.84	5.13	1	chr12	15833860	15833861	MACS_peak_1767	13	0.0503
chr16	20699015	20725296	-	NM_080663	ERI2	chr16	20724988	20725591	604	349	31	115.05	9.35	0	chr16	20725335	20725336	MACS_peak_2694	13	0.0513
chr12	51948349	51973694	+	NM_012291	ESPL1	chr12	51948087	51948703	617	191	100	658.11	31.81	0	chr12	51948276	51948277	MACS_peak_1888	59	0.1621
chr8	95722539	95788870	+	NM_017697	ESRP1	chr8	95721982	95722658	677	356	62	362.96	23.99	0	chr8	95722336	95722337	MACS_peak_7159	30	0.0916
chr17	38960736	38979326	-	NM_001261437	ETV4	chr17	38978456	38979903	1448	946	82	146.28	8.53	0	chr17	38979400	38979401	MACS_peak_3016	23	0.0566
chr3	187246799	187309595	-	NM_004454	ETV5	chr3	187309409	187310001	593	286	45	159.01	10.16	0	chr3	187309693	187309694	MACS_peak_5129	21	0.0759
chr10	94598204	94809241	+	NM_019053	EXOC6	chr10	94596982	94597698	717	412	36	63.21	6.52	2	chr10	94597392	94597393	MACS_peak_972	16	0.0502
chr19	46584115	46595096	-	NM_020158	EXOSC5	chr19	46594909	46595481	573	254	32	58.51	5.19	2	chr19	46595161	46595162	MACS_peak_3432	14	0.0558
chr16	68841634	68843334	-	NM_058219	EXOSC6	chr16	68843129	68843763	635	302	43	193.78	17.65	0	chr16	68843429	68843430	MACS_peak_2832	25	0.0677
chr11	107881367	107969584	-	NM_015065	EXPH5	chr11	107969278	107970027	750	316	51	147.8	8.16	0	chr11	107969592	107969593	MACS_peak_1646	18	0.068
chr7	148135396	148212374	-	NM_001203247	EZH2	chr7	148212518	148213070	553	347	38	214.91	24.1	0	chr7	148212863	148212864	MACS_peak_6995	26	0.0687
chr1	159231624	159257757	-	NM_016946	F11R	chr1	159257194	159258154	961	826	54	129.03	7.99	0	chr1	159258018	159258019	MACS_peak_377	17	0.0562
chr11	69726916	69731156	+	NM_003824	FADD	chr11	69726630	69727406	777	250	42	80.5	5.3	1	chr11	69726878	69726879	MACS_peak_1515	13	0.0541
chr16	1817225	1830204	+	NM_001142398	FAHD1	chr16	1816463	1817264	802	404	50	104.79	8.03	0	chr16	1816865	1816866	MACS_peak_2627	21	0.0623
chr20	762355	774922	+	NM_001042353	FAM110A	chr20	761787	763415	1629	540	293	1333.83	38.99	0	chr20	762325	762326	MACS_peak_4137	135	0.1799
chr11	58666893	58679087	+	NM_001142521	FAM111A	chr11	58666564	58667476	913	603	40	74.08	7.83	1	chr11	58667165	58667166	MACS_peak_1405	16	0.0438
chrX	133731261	133758051	-	NM_145284	FAM122B	chrX	133758690	133759351	662	266	41	165.28	12.82	0	chrX	133758954	133758955	MACS_peak_7688	19	0.0619
chrX	133758108	133784681	+	NM_001170780	FAM122C	chrX	133758690	133759351	662	266	41	165.28	12.82	0	chrX	133758954	133758955	MACS_peak_7688	19	0.0619
chr7	92028007	92057642	-	NM_001040057	FAM133B	chr7	92056339	92057965	1627	742	110	82.12	4.59	1	chr7	92057079	92057080	MACS_peak_6835	21	0.0676
chr7	92028303	92057632	-	NR_034169	FAM133DP	chr7	92056339	92057965	1627	742	110	82.12	4.59	1	chr7	92057079	92057080	MACS_peak_6835	21	0.0676
chr21	45184382	45221316	+	NM_058190	FAM207A	chr21	45183904	45184513	610	379	33	93.31	9.04	0	chr21	45184281	45184282	MACS_peak_4512	17	0.0541
chr10	124598599	124629147	-	NM_152644	FAM24B	chr10	124628940	124629763	824	260	31	79.25	6.63	1	chr10	124629198	124629199	MACS_peak_1123	9	0.0376
chr10	124581660	124629147	-	NR_037915	FAM24B-CUZD1	chr10	124628940	124629763	824	260	31	79.25	6.63	1	chr10	124629198	124629199	MACS_peak_1123	9	0.0376
chr5	137701602	137713317	+	NM_016605	FAM53C	chr5	137701072	137702000	929	463	55	83.43	5.95	1	chr5	137701533	137701534	MACS_peak_5888	18	0.0592
chr17	6288458	6295109	+	NM_001195228	FAM64A	chr17	6287693	6288567	875	286	60	331.53	16	0	chr17	6287977	6287978	MACS_peak_2891	17	0.0686
chr11	95141753	95162602	-	NM_144664	FAM76B	chr11	95161958	95163761	1804	748	94	162.92	8.44	0	chr11	95162704	95162705	MACS_peak_1612	20	0.0521
chr20	36988368	37015117	+	NM_030919	FAM83D	chr20	36987783	36989391	1609	638	444	2967.1	60.15	0	chr20	36988419	36988420	MACS_peak_4316	177	0.2759
chr11	13646781	13710469	+	NM_032228	FAR1	chr11	13646249	13646970	722	502	35	95.44	9.86	0	chr11	13646749	13646750	MACS_peak_1243	17	0.0485
chr7	100021891	100036676	+	NM_033506	FBXO24	chr7	100020956	100022972	2017	810	168	134.38	8.34	0	chr7	100021764	100021765	MACS_peak_6879	45	0.0833
chr6	153333350	153346433	-	NM_001142522	FBXO5	chr6	153345735	153346288	554	222	61	416.42	37.51	0	chr6	153345955	153345956	MACS_peak_6492	46	0.1101
chr20	6003491	6052191	-	NM_017671	FERMT1	chr20	6051423	6052653	1231	846	96	221.21	14.73	0	chr20	6052267	6052268	MACS_peak_4174	43	0.078
chr11	63764988	63768183	+	NM_004470	FKBP2	chr11	63764228	63765682	1455	822	148	704.54	38.23	0	chr11	63765048	63765049	MACS_peak_1448	70	0.1017
chr5	98133221	98136688	-	NR_033932	FLJ35946	chr5	98136438	98137333	896	598	40	107.95	10.14	0	chr5	98137034	98137035	MACS_peak_5798	16	0.0446
chr16	3253768	3257567	+	NR_033904	FLJ39639	chr16	3253942	3255154	1213	400	52	90.9	6.43	0	chr16	3254340	3254341	MACS_peak_2645	13	0.0429
chr6	30803489	30818432	-	NM_005803	FLOT1	chr6	30817525	30818833	1309	702	103	346.12	8.48	0	chr6	30818225	30818226	MACS_peak_6211	18	0.0787
chr11	47694644	47745569	-	NM_015308	FNBP4	chr11	47744915	47745974	1060	777	59	163.93	11.89	0	chr11	47745690	47745691	MACS_peak_1387	22	0.0557
chr16	15867077	15889948	-	NM_144600	FOPNL	chr16	15889420	15890174	755	589	34	66.87	6.32	1	chr16	15890007	15890008	MACS_peak_2682	13	0.045
chr14	74815233	74818690	+	NM_005252	FOS	chr14	74814657	74815601	945	590	81	487.69	21.84	0	chr14	74815245	74815246	MACS_peak_2379	25	0.0857
chr20	22509641	22513101	-	NM_021784	FOXA2	chr20	22512613	22513254	642	329	34	76.17	6.8	1	chr20	22512940	22512941	MACS_peak_4230	15	0.053
chr12	2837107	2856582	-	NM_001243089	FOXM1	chr12	2856387	2856873	487	223	33	195.85	25.75	0	chr12	2856608	2856609	MACS_peak_1714	26	0.0678
chr2	48395298	48459938	+	NM_002158	FOXN2	chr2	48394741	48395260	520	165	40	186.7	13.52	0	chr2	48394904	48394905	MACS_peak_3644	21	0.0769
chr6	1257674	1259993	+	NM_033260	FOXQ1	chr6	1256520	1257720	1201	604	58	105.01	8.16	0	chr6	1257122	1257123	MACS_peak_6060	18	0.0483
chr9	129605328	129616377	+	NM_001018078	FPGS	chr9	129604633	129605494	862	532	38	143.22	9.61	0	chr9	129605163	129605164	MACS_peak_7593	11	0.0441
chr10	99069011	99071662	+	NM_005479	FRAT1	chr10	99068310	99069112	803	288	32	74.35	6.14	1	chr10	99068596	99068597	MACS_peak_995	10	0.0399
chr11	61488332	61491708	-	NM_002032	FTH1	chr11	61491610	61492088	479	148	32	104.13	9.29	0	chr11	61491756	61491757	MACS_peak_1426	18	0.0668
chr7	90731718	90736068	+	NM_003505	FZD1	chr7	90730768	90731935	1168	690	68	58.61	4.42	2	chr7	90731456	90731457	MACS_peak_6829	17	0.0582
chr19	3457294	3487755	+	NM_016263	FZR1	chr19	3456625	3457496	872	478	326	3100	168.82	0	chr19	3457101	3457102	MACS_peak_3300	207	0.3739
chr4	110956114	110965342	+	NM_032993	GAR1	chr4	110955834	110956545	712	543	38	160	9.79	0	chr4	110956375	110956376	MACS_peak_5395	12	0.0534
chr7	30600705	30640173	+	NM_002047	GARS	chr7	30600609	30601265	657	320	42	61.01	6.7	2	chr7	30600927	30600928	MACS_peak_6647	23	0.0639
chr12	99491619	99542816	+	NM_174942	GAS2L3	chr12	99491135	99491987	853	428	150	1200.14	63.32	0	chr12	99491561	99491562	MACS_peak_2025	88	0.1758
chr3	129680954	129689454	-	NM_001145662	GATA2	chr3	129689097	129689755	659	435	37	102.27	8.67	0	chr3	129689530	129689531	MACS_peak_4938	17	0.0561
chr1	153470862	153481277	-	NM_001171811	GBA	chr1	153480925	153481585	661	322	85	405.45	24.04	0	chr1	153481245	153481246	MACS_peak_345	57	0.1286
chr10	5847191	5895518	-	NM_001115156	GDI2	chr10	5895244	5896008	765	284	40	152.57	12.01	0	chr10	5895526	5895527	MACS_peak_701	16	0.0523
chr8	95330660	95343723	-	NM_005261	GEM	chr8	95343502	95344393	892	320	44	146.31	8.39	0	chr8	95343820	95343821	MACS_peak_7156	12	0.0493
chr17	31974849	32020389	+	NM_024835	GGNBP2	chr17	31974321	31975331	1011	116	45	54.37	3.5	3	chr17	31974435	31974436	MACS_peak_2968	10	0.0445
chr1	233558375	233574467	+	NM_001037277	GGPS1	chr1	233557831	233559378	1548	471	81	226.97	10.06	0	chr1	233558300	233558301	MACS_peak_648	17	0.0523
chr10	85889164	85903291	+	NM_014394	GHITM	chr10	85889064	85889745	682	301	33	61.94	5.68	2	chr10	85889363	85889364	MACS_peak_929	13	0.0484
chr5	102449602	102483741	-	NM_017676	GIN1	chr5	102483325	102483929	605	114	39	133.63	8.16	0	chr5	102483437	102483438	MACS_peak_5811	15	0.0645
chr20	25336322	25377191	+	NM_021067	GINS1	chr20	25336076	25336588	513	197	47	90.84	6.61	0	chr20	25336271	25336272	MACS_peak_4245	27	0.0916
chr6	24883137	24894304	+	NM_015895	GMNN	chr6	24882994	24883746	753	544	40	87.68	8.16	0	chr6	24883536	24883537	MACS_peak_6152	18	0.0531
chr7	100109298	100114728	+	NM_005273	GNB2	chr7	100108533	100111034	2502	665	142	54.45	4.29	3	chr7	100109196	100109197	MACS_peak_6880	20	0.0568
chr12	102761656	102848119	-	NR_027249	GNN	chr12	102847765	102848714	950	486	134	987.46	61.93	0	chr12	102848249	102848250	MACS_peak_2033	81	0.1411
chr2	171493193	171531889	+	NM_001201428	GORASP2	chr2	171493403	171494237	835	308	48	145.87	8.9	0	chr2	171493709	171493710	MACS_peak_3904	16	0.0575
chr10	101146616	101180520	-	NM_002079	GOT1	chr10	101180091	101180888	798	414	65	223.76	16.31	0	chr10	101180503	101180504	MACS_peak_1009	36	0.0815
chr14	66043877	66718278	+	NM_020806	GPHN	chr14	66043944	66044737	794	529	33	101.68	10.46	0	chr14	66044471	66044472	MACS_peak_2357	14	0.0416
chr1	109221125	109274567	+	NM_013296	GPSM2	chr1	109220778	109221547	770	291	291	3088.35	110.16	0	chr1	109221067	109221068	MACS_peak_259	172	0.3779
chr17	35149745	35157064	+	NM_001242443	GRB7	chr17	35145338	35151609	6272	5179	1447	250.48	3.78	0	chr17	35150515	35150516	MACS_peak_2991	79	0.2307
chr5	176786292	176802456	+	NM_002082	GRK6	chr5	176785338	176786707	1370	899	133	484.69	18.85	0	chr5	176786235	176786236	MACS_peak_6040	45	0.0971
chr17	3573945	3576741	+	NM_031965	GSG2	chr17	3573633	3574383	751	280	46	238.53	20.7	0	chr17	3573911	3573912	MACS_peak_2885	22	0.0613
chr19	47426177	47438576	-	NM_019884	GSK3A	chr19	47438368	47439130	763	468	36	57.07	4.89	2	chr19	47438834	47438835	MACS_peak_3435	12	0.0472
chr3	121023491	121295954	-	NM_002093	GSK3B	chr3	121296241	121297193	953	293	49	82.92	6.03	1	chr3	121296532	121296533	MACS_peak_4904	15	0.0514
chr20	32979896	33007262	-	NM_000178	GSS	chr20	33007025	33007497	473	189	33	58.24	5.83	2	chr20	33007212	33007213	MACS_peak_4289	20	0.0698
chr4	106849389	106988331	+	NM_024751	GSTCD	chr4	106849060	106849621	562	275	33	101.68	7.93	0	chr4	106849333	106849334	MACS_peak_5379	15	0.0587
chr22	22706138	22714284	-	NM_000853	GSTT1	chr22	22713961	22714815	855	512	51	113.68	7.11	0	chr22	22714471	22714472	MACS_peak_4533	17	0.0596
chr9	134895882	134923711	+	NM_012087	GTF3C5	chr9	134895692	134896474	783	467	44	117.49	9.07	0	chr9	134896157	134896158	MACS_peak_7620	18	0.0562
chr6	43696195	43704914	-	NM_019096	GTPBP2	chr6	43704985	43706088	1104	777	108	493.18	26.59	0	chr6	43705760	43705761	MACS_peak_6296	50	0.0978
chr22	45071301	45105371	+	NM_016426	GTSE1	chr22	45070971	45071843	873	433	238	1721.73	55.64	0	chr22	45071402	45071403	MACS_peak_4636	141	0.2726
chr22	23266407	23281275	-	NM_031444	GUCD1	chr22	23281523	23282181	659	404	31	75.59	6.99	1	chr22	23281925	23281926	MACS_peak_4537	13	0.047
chr2	188864640	189168897	+	NM_001252668	GULP1	chr2	188865316	188866206	891	301	39	88.77	9.02	0	chr2	188865615	188865616	MACS_peak_3951	16	0.0438
chr3	130516303	130517810	-	NM_006026	H1FX	chr3	130517669	130518175	507	199	39	95.74	10.19	0	chr3	130517866	130517867	MACS_peak_4940	30	0.0769
chr3	130517803	130526102	+	NR_026991	H1FX-AS1	chr3	130517669	130518175	507	199	39	95.74	10.19	0	chr3	130517866	130517867	MACS_peak_4940	30	0.0769
chr7	44839737	44854250	-	NM_201436	H2AFV	chr7	44853784	44854866	1083	493	98	201	11.42	0	chr7	44854275	44854276	MACS_peak_6699	42	0.0905
chr11	118469794	118471387	-	NM_002105	H2AFX	chr11	118471098	118471981	884	508	118	640.37	26.05	0	chr11	118471604	118471605	MACS_peak_1671	53	0.1335
chr1	224317030	224326326	+	NM_002107	H3F3A	chr1	224316068	224316786	719	474	38	127.4	9.71	0	chr1	224316540	224316541	MACS_peak_603	15	0.0529
chr1	224317050	224326326	+	NR_002315	H3F3AP4	chr1	224316068	224316786	719	474	38	127.4	9.71	0	chr1	224316540	224316541	MACS_peak_603	15	0.0529
chr3	15577243	15618134	-	NM_012260	HACL1	chr3	15617734	15618701	968	434	45	106.8	8.34	0	chr3	15618166	15618167	MACS_peak_4692	15	0.0465
chr16	1799104	1817196	-	NM_005326	HAGH	chr16	1816463	1817264	802	404	50	104.79	8.03	0	chr16	1816865	1816866	MACS_peak_2627	21	0.0623
chr11	46581431	46595353	-	NM_173811	HARBI1	chr11	46595832	46596625	794	301	36	95.34	7.89	0	chr11	46596131	46596132	MACS_peak_1376	13	0.0453
chr7	106596695	106630210	+	NM_012257	HBP1	chr7	106597189	106598215	1027	415	96	164.67	8.65	0	chr7	106597602	106597603	MACS_peak_6924	37	0.0935
chr1	154978522	154988864	-	NM_001126050	HDGF	chr1	154987517	154988522	1006	563	158	972.32	50.46	0	chr1	154988078	154988079	MACS_peak_362	99	0.1571
chr2	241815354	241903788	-	NM_005336	HDLBP	chr2	241903340	241904027	688	473	32	95.14	6.44	0	chr2	241903811	241903812	MACS_peak_4120	10	0.0465
chr17	40580466	40585251	+	NM_006460	HEXIM1	chr17	40580702	40581878	1177	317	70	172.64	6.97	0	chr17	40581017	40581018	MACS_peak_3028	15	0.0595
chr10	102285630	102303671	+	NM_017902	HIF1AN	chr10	102285312	102285986	675	298	41	101.9	6.99	0	chr10	102285608	102285609	MACS_peak_1014	16	0.0607
chr6	27208795	27209293	+	NM_021064	HIST1H2AG	chr6	27208449	27208991	543	295	32	167.54	19.91	0	chr6	27208742	27208743	MACS_peak_6180	21	0.0589
chr6	26231673	26232111	-	NM_003526	HIST1H2BC	chr6	26230919	26231722	804	414	93	537.99	28.28	0	chr6	26231331	26231332	MACS_peak_6164	46	0.1157
chr6	26266327	26266814	+	NM_021063	HIST1H2BD	chr6	26265520	26266528	1009	524	51	166.45	8.16	0	chr6	26266042	26266043	MACS_peak_6166	12	0.0505
chr6	27208073	27208554	-	NM_021058	HIST1H2BJ	chr6	27207453	27208091	639	300	56	323.77	35.18	0	chr6	27207751	27207752	MACS_peak_6179	45	0.0876
chr6	26128696	26129165	+	NM_003529	HIST1H3A	chr6	26128381	26129035	655	244	31	77.75	6.55	1	chr6	26128623	26128624	MACS_peak_6156	12	0.0473
chr6	26139795	26140267	-	NM_003537	HIST1H3B	chr6	26139691	26140674	984	676	86	389.68	20.97	0	chr6	26140365	26140366	MACS_peak_6158	36	0.0874
chr6	26153617	26154076	+	NM_003531	HIST1H3C	chr6	26153209	26153767	559	328	36	146.06	11.59	0	chr6	26153535	26153536	MACS_peak_6160	18	0.0644
chr6	26379124	26379591	-	NM_003534	HIST1H3G	chr6	26379088	26380017	930	588	228	1799.65	77.48	0	chr6	26379674	26379675	MACS_peak_6172	152	0.2452
chr6	26212154	26212544	+	NM_003542	HIST1H4C	chr6	26211811	26212488	678	269	35	97.85	6.12	0	chr6	26212078	26212079	MACS_peak_6162	11	0.0516
chr1	148125642	148126090	-	NM_175065	HIST2H2AB	chr1	148125958	148127008	1051	243	48	81.62	5.89	1	chr1	148126199	148126200	MACS_peak_309	13	0.0457
chr1	148122633	148124856	-	NM_003528	HIST2H2BE	chr1	148123507	148124069	563	358	34	124.72	12.23	0	chr1	148123863	148123864	MACS_peak_308	20	0.0604
chr2	234410224	234427951	-	NM_018410	HJURP	chr2	234427413	234428590	1178	623	241	2050.19	74.84	0	chr2	234428034	234428035	MACS_peak_4089	104	0.2046
chr20	29619170	29624727	-	NR_046853	HM13-AS1	chr20	29624387	29625027	641	147	47	62.42	4.89	2	chr20	29624532	29624533	MACS_peak_4252	20	0.0733
chr12	64504506	64646338	+	NM_003483	HMGA2	chr12	64503626	64504945	1320	649	65	113	8.74	0	chr12	64504273	64504274	MACS_peak_1945	20	0.0492
chr4	174489101	174491495	-	NM_001130689	HMGB2	chr4	174491894	174492737	844	532	123	1055.06	57.44	0	chr4	174492424	174492425	MACS_peak_5514	58	0.1457
chrX	149902420	149909906	+	NM_005342	HMGB3	chrX	149902088	149902727	640	250	73	546.86	38.58	0	chrX	149902336	149902337	MACS_peak_7702	41	0.1141
chr5	162820094	162851530	+	NM_012484	HMMR	chr5	162819591	162820654	1064	684	145	862.94	21.13	0	chr5	162820273	162820274	MACS_peak_5976	38	0.1363
chr17	70642938	70662370	-	NM_016185	HN1	chr17	70661802	70663202	1401	440	117	370.58	15.61	0	chr17	70662240	70662241	MACS_peak_3156	37	0.0835
chr5	137114971	137117938	-	NM_006805	HNRNPA0	chr5	137117526	137118362	837	637	38	74.9	5.87	1	chr5	137118161	137118162	MACS_peak_5883	12	0.0454
chr12	52960754	52965297	+	NM_002136	HNRNPA1	chr12	52959134	52960994	1861	1427	117	312.31	12.23	0	chr12	52960559	52960560	MACS_peak_1894	25	0.0629
chr12	52960799	52964930	+	NR_002944	HNRNPA1P10	chr12	52959134	52960994	1861	1427	117	312.31	12.23	0	chr12	52960559	52960560	MACS_peak_1894	25	0.0629
chr7	26196080	26206938	-	NM_031243	HNRNPA2B1	chr7	26206454	26208090	1637	726	171	651.66	28.01	0	chr7	26207178	26207179	MACS_peak_6629	68	0.1045
chr4	83493490	83514173	-	NM_002138	HNRNPD	chr4	83513970	83514721	752	518	37	82.12	6.85	1	chr4	83514486	83514487	MACS_peak_5331	14	0.0492
chr10	43201070	43223305	-	NM_001098206	HNRNPF	chr10	43222840	43223529	690	519	32	63.04	4.69	2	chr10	43223357	43223358	MACS_peak_784	10	0.0464
chr19	44018867	44032457	-	NM_001533	HNRNPL	chr19	44032516	44033202	687	343	36	126.53	12.91	0	chr19	44032857	44032858	MACS_peak_3405	19	0.0524
chr19	46461959	46505651	+	NM_007040	HNRNPUL1	chr19	46461373	46462334	962	487	71	306.88	17.38	0	chr19	46461858	46461859	MACS_peak_3430	27	0.0738
chr11	62236672	62251433	-	NM_001079559	HNRNPUL2	chr11	62251270	62252439	1170	754	101	213.27	8.74	0	chr11	62252022	62252023	MACS_peak_1437	30	0.0863
chr11	62214309	62251432	-	NR_037946	HNRNPUL2-BSCL2	chr11	62251270	62252439	1170	754	101	213.27	8.74	0	chr11	62252022	62252023	MACS_peak_1437	30	0.0863
chr12	52642358	52655007	-	NR_047517	HOTAIR	chr12	52655505	52656032	528	208	68	390.07	28.31	0	chr12	52655711	52655712	MACS_peak_1891	53	0.1288
chr7	27187300	27191360	-	NM_005523	HOXA11	chr7	27190797	27191671	875	257	36	65.64	5.61	2	chr7	27191052	27191053	MACS_peak_6637	11	0.0411
chr7	27191551	27195437	+	NR_002795	HOXA11-AS	chr7	27190797	27191671	875	257	36	65.64	5.61	2	chr7	27191052	27191053	MACS_peak_6637	11	0.0411
chr17	44028097	44037333	-	NM_018952	HOXB6	chr17	44037126	44038191	1066	359	73	270.3	16.97	0	chr17	44037483	44037484	MACS_peak_3055	29	0.0685
chr1	20941757	20985768	-	NM_016287	HP1BP3	chr1	20985400	20986189	790	408	245	2851.47	162.42	0	chr1	20985806	20985807	MACS_peak_34	164	0.3101
chr22	27468042	27483496	+	NM_172002	HSCB	chr22	27467509	27468205	697	388	81	337.04	17.76	0	chr22	27467895	27467896	MACS_peak_4545	45	0.1162
chr4	88476714	88531479	-	NM_016245	HSD17B11	chr4	88531093	88531744	652	304	37	60.6	9.71	2	chr4	88531395	88531396	MACS_peak_5346	28	0.0567
chr11	43658718	43834745	+	NM_016142	HSD17B12	chr11	43658425	43659136	712	200	41	165.28	13.06	0	chr11	43658623	43658624	MACS_peak_1356	18	0.0576
chr12	102848241	102865838	+	NM_003299	HSP90B1	chr12	102847765	102848714	950	486	134	987.46	61.93	0	chr12	102848249	102848250	MACS_peak_2033	81	0.1411
chr21	14665307	14677380	-	NM_006948	HSPA13	chr21	14677271	14677845	575	348	37	209.83	19.81	0	chr21	14677617	14677618	MACS_peak_4487	20	0.0643
chr19	40937306	40939770	-	NM_144617	HSPB6	chr19	40940556	40940996	441	209	30	82.48	7.34	1	chr19	40940763	40940764	MACS_peak_3398	18	0.068
chr2	198059552	198072885	-	NM_002156	HSPD1	chr2	198072560	198073340	781	341	41	129.51	8.69	0	chr2	198072899	198072900	MACS_peak_3975	14	0.0525
chr2	198072965	198076432	+	NM_002157	HSPE1	chr2	198072560	198073340	781	341	41	129.51	8.69	0	chr2	198072899	198072900	MACS_peak_3975	14	0.0525
chr2	198072965	198126668	+	NM_001202485	HSPE1-MOB4	chr2	198072560	198073340	781	341	41	129.51	8.69	0	chr2	198072899	198072900	MACS_peak_3975	14	0.0525
chr11	125262164	125275751	+	NM_001134793	HYLS1	chr11	125262316	125263349	1034	411	121	867.87	54.18	0	chr11	125262725	125262726	MACS_peak_1687	62	0.117
chr2	203398419	203444440	-	NM_178231	ICA1L	chr2	203444219	203445049	831	554	39	150.98	11.86	0	chr2	203444771	203444772	MACS_peak_3999	14	0.0469
chr20	29656746	29657978	+	NM_002165	ID1	chr20	29655497	29657646	2150	1188	137	83.76	4.59	1	chr20	29656683	29656684	MACS_peak_4255	21	0.0637
chr1	179324260	179326602	+	NM_016545	IER5	chr1	179324125	179324723	599	268	40	98.86	8.68	0	chr1	179324391	179324392	MACS_peak_451	22	0.0668
chr16	1500428	1602110	-	NM_014714	IFT140	chr16	1601756	1602445	690	336	33	113.3	12.23	0	chr16	1602090	1602091	MACS_peak_2624	17	0.0478
chr20	41652992	41709276	+	NM_016004	IFT52	chr20	41652603	41653487	885	301	43	86.68	6.59	0	chr20	41652902	41652903	MACS_peak_4345	14	0.0486
chr3	161457467	161600014	-	NM_020800	IFT80	chr3	161599673	161600469	797	415	79	251.28	12.58	0	chr3	161600086	161600087	MACS_peak_5040	36	0.0991
chr7	23316352	23476520	-	NM_006547	IGF2BP3	chr7	23476448	23477842	1395	964	105	245.76	10.46	0	chr7	23477410	23477411	MACS_peak_6621	29	0.0753
chr5	140007567	140022249	+	NM_006083	IK	chr5	140007003	140007904	902	558	78	414.25	33.1	0	chr5	140007559	140007560	MACS_peak_5898	46	0.0865
chr2	213572655	213724578	-	NM_001079526	IKZF2	chr2	213724673	213725317	645	454	50	191.64	10.41	0	chr2	213725125	213725126	MACS_peak_4024	20	0.0775
chr1	151900887	151910128	-	NM_004515	ILF2	chr1	151909771	151910667	897	326	46	64.63	5.76	2	chr1	151910095	151910096	MACS_peak_329	16	0.0513
chr19	10625936	10657443	+	NM_001137673	ILF3	chr19	10625270	10626010	741	433	42	82.28	7.89	1	chr19	10625701	10625702	MACS_peak_3338	20	0.0567
chr19	10623537	10625548	-	NR_024333	ILF3-AS1	chr19	10625270	10626010	741	433	42	82.28	7.89	1	chr19	10625701	10625702	MACS_peak_3338	20	0.0567
chr19	15086784	15097577	-	NM_006844	ILVBL	chr19	15097388	15097897	510	281	64	285.31	14.04	0	chr19	15097667	15097668	MACS_peak_3360	36	0.1255
chr11	31410524	31487745	-	NM_144981	IMMP1L	chr11	31487212	31488265	1054	598	68	132.31	9.71	0	chr11	31487808	31487809	MACS_peak_1303	27	0.0645
chr7	110090341	110989583	-	NM_032549	IMMP2L	chr7	110987522	110990468	2947	2495	301	66.23	2.93	1	chr7	110990015	110990016	MACS_peak_6933	27	0.1021
chr11	61648020	61677211	+	NM_020238	INCENP	chr11	61647530	61649285	1756	502	186	800.47	28.02	0	chr11	61648030	61648031	MACS_peak_1428	60	0.1059
chr7	120378052	120402947	+	NM_019071	ING3	chr7	120377583	120378099	517	243	36	143.19	15.73	0	chr7	120377824	120377825	MACS_peak_6937	27	0.0696
chr4	106823233	106849330	-	NM_001142471	INTS12	chr4	106849060	106849621	562	275	33	101.68	7.93	0	chr4	106849333	106849334	MACS_peak_5379	15	0.0587
chr11	77267413	77383365	-	NM_033547	INTS4	chr11	77383430	77384050	621	294	38	56.8	4.89	3	chr11	77383722	77383723	MACS_peak_1560	16	0.0612
chr11	62170895	62177350	-	NM_030628	INTS5	chr11	62177095	62177642	548	329	36	52.55	6.15	3	chr11	62177422	62177423	MACS_peak_1434	22	0.0657
chr1	210180363	210275625	-	NM_001199812	INTS7	chr1	210275207	210276362	1156	470	51	126.01	6.12	0	chr1	210275675	210275676	MACS_peak_554	10	0.0441
chr3	48705886	48729715	-	NM_001146178	IP6K2	chr3	48729261	48730090	830	469	63	321.49	23.7	0	chr3	48729728	48729729	MACS_peak_4774	31	0.0759
chr5	61744329	61960172	+	NM_016338	IPO11	chr5	61744031	61744642	612	234	38	112.13	9.3	0	chr5	61744263	61744264	MACS_peak_5709	19	0.0621
chr14	23719264	23727964	-	NM_024658	IPO4	chr14	23727773	23728199	427	223	30	90.19	7.7	0	chr14	23727994	23727995	MACS_peak_2265	17	0.0703
chr1	200064910	200120045	+	NM_018085	IPO9	chr1	200064442	200065367	926	338	36	101.44	9.7	0	chr1	200064778	200064779	MACS_peak_507	13	0.0389
chr3	199100344	199161193	-	NM_001134435	IQCG	chr3	199160999	199161866	868	537	39	108.41	7.08	0	chr3	199161534	199161535	MACS_peak_5181	11	0.0449
chr1	154761820	154809020	-	NM_178229	IQGAP3	chr1	154808712	154809219	508	259	30	75.5	9.17	1	chr1	154808969	154808970	MACS_peak_359	21	0.0591
chr19	60656156	60664861	-	NM_001136202	ISOC2	chr19	60663643	60664404	762	426	33	139.3	12.87	0	chr19	60664067	60664068	MACS_peak_3518	13	0.0433
chr16	70486896	70522041	+	NM_014761	IST1	chr16	70486411	70487125	715	431	35	82.22	7.14	1	chr16	70486840	70486841	MACS_peak_2837	14	0.049
chr6	15354184	15630252	+	NM_004973	JARID2	chr6	15353480	15354439	960	630	39	64.31	6.36	2	chr6	15354108	15354109	MACS_peak_6118	13	0.0406
chr16	56327160	56348663	+	NM_005886	KATNB1	chr16	56325941	56327112	1172	829	58	97.39	7.17	0	chr16	56326768	56326769	MACS_peak_2790	17	0.0495
chr7	32874302	32897993	-	NM_015483	KBTBD2	chr7	32896251	32897949	1699	1299	174	663.14	26.06	0	chr7	32897548	32897549	MACS_peak_6662	62	0.1024
chr8	25341280	25371901	-	NM_017634	KCTD9	chr8	25372108	25372934	827	292	114	953.46	51.5	0	chr8	25372398	25372399	MACS_peak_7040	52	0.1378
chr12	259483	368881	-	NM_001042603	KDM5A	chr12	368358	369314	957	308	42	67.66	4.95	1	chr12	368664	368665	MACS_peak_1701	11	0.0439
chr9	2794154	2834130	-	NM_014878	KIAA0020	chr9	2833892	2834533	642	400	43	235.16	17.48	0	chr9	2834290	2834291	MACS_peak_7369	18	0.067
chr16	15595726	15644524	-	NM_001184998	KIAA0430	chr16	15644697	15645238	542	329	31	78.01	8.16	1	chr16	15645024	15645025	MACS_peak_2679	18	0.0572
chr14	57963855	58085302	+	NM_001244189	KIAA0586	chr14	57963779	57964503	725	275	37	95.95	11.17	0	chr14	57964052	57964053	MACS_peak_2336	21	0.051
chr7	36330283	36396259	-	NM_001100425	KIAA0895	chr7	36395477	36397068	1592	508	132	395.44	15.42	0	chr7	36395983	36395984	MACS_peak_6669	38	0.0829
chr3	44765239	44778177	-	NM_020696	KIAA1143	chr3	44777964	44778634	671	279	51	166.88	14.5	0	chr3	44778241	44778242	MACS_peak_4759	32	0.076
chr3	109751407	109791181	-	NM_020890	KIAA1524	chr3	109790783	109791351	569	218	37	148.64	10.76	0	chr3	109790999	109791000	MACS_peak_4879	17	0.065
chr11	93034463	93103170	+	NM_033395	KIAA1731	chr11	93034068	93034753	686	278	31	85.95	8.07	0	chr11	93034344	93034345	MACS_peak_1606	13	0.0452
chr10	94342804	94405132	+	NM_004523	KIF11	chr10	94342316	94343539	1224	501	242	1744.71	69.52	0	chr10	94342815	94342816	MACS_peak_968	130	0.1977
chr1	198787247	198856485	-	NM_014875	KIF14	chr1	198855880	198856890	1011	667	127	539.12	23.7	0	chr1	198856545	198856546	MACS_peak_500	62	0.1256
chr3	44778212	44869752	+	NM_020242	KIF15	chr3	44777964	44778634	671	279	51	166.88	14.5	0	chr3	44778241	44778242	MACS_peak_4759	32	0.076
chr11	27998738	28086322	-	NM_031217	KIF18A	chr11	28085763	28086748	986	557	133	427	17.55	0	chr11	28086318	28086319	MACS_peak_1294	66	0.1349
chr17	40357604	40380605	-	NM_001265577	KIF18B	chr17	40380008	40381087	1080	674	194	1050.1	38.92	0	chr17	40380680	40380681	MACS_peak_3026	105	0.1796
chr5	137542315	137551303	+	NM_005733	KIF20A	chr5	137541858	137543162	1305	797	257	1677.12	48.03	0	chr5	137542653	137542654	MACS_peak_5886	106	0.1969
chr10	91451346	91524680	+	NM_016195	KIF20B	chr10	91450771	91451976	1206	833	177	805.25	20.15	0	chr10	91451602	91451603	MACS_peak_955	56	0.1468
chr15	67493680	67527818	+	NM_004856	KIF23	chr15	67493351	67494599	1249	355	202	1604.21	92.72	0	chr15	67493704	67493705	MACS_peak_2529	119	0.1617
chr9	34242377	34319198	-	NM_194313	KIF24	chr9	34318985	34319823	839	302	83	534.73	43.87	0	chr9	34319285	34319286	MACS_peak_7423	52	0.0989
chr1	44978076	45006025	+	NM_006845	KIF2C	chr1	44977830	44978458	629	264	121	1178.23	82.2	0	chr1	44978092	44978093	MACS_peak_96	83	0.1924
chrX	69426603	69557499	+	NM_012310	KIF4A	chrX	69426295	69427065	771	330	64	245.37	17.37	0	chrX	69426623	69426624	MACS_peak_7660	35	0.083
chr10	32337943	32385377	-	NM_004521	KIF5B	chr10	32385076	32385783	708	385	49	164.93	12.74	0	chr10	32385459	32385460	MACS_peak_761	25	0.0692
chr6	33467290	33485677	+	NM_002263	KIFC1	chr6	33467218	33467986	769	348	116	682.76	33.76	0	chr6	33467564	33467565	MACS_peak_6238	69	0.1508
chr10	3808187	3817473	-	NM_001300	KLF6	chr10	3817317	3817923	607	368	46	184.79	15.57	0	chr10	3817683	3817684	MACS_peak_688	28	0.0758
chr15	38462213	38473781	+	NM_001142762	KNSTRN	chr15	38462174	38462839	666	271	182	1738.88	90.98	0	chr15	38462443	38462444	MACS_peak_2463	134	0.2733
chr17	43082273	43116003	+	NM_002265	KPNB1	chr17	43081579	43082517	939	652	60	228.86	14.04	0	chr17	43082229	43082230	MACS_peak_3047	22	0.0639
chr12	74177685	74191685	-	NM_007043	KRR1	chr12	74191334	74192165	832	512	49	168.56	12.84	0	chr12	74191844	74191845	MACS_peak_1968	21	0.0589
chr17	36933394	36938167	-	NM_002276	KRT19	chr17	36935946	36938605	2660	2200	617	88.89	3.72	0	chr17	36938144	36938145	MACS_peak_2998	82	0.232
chr1	223655826	223683180	-	NM_194442	LBR	chr1	223681878	223683244	1367	619	139	608.85	33.45	0	chr1	223682495	223682496	MACS_peak_594	68	0.1017
chr19	59351190	59355258	-	NM_024316	LENG1	chr19	59354924	59355845	922	740	58	190.71	10.01	0	chr19	59355662	59355663	MACS_peak_3508	18	0.0629
chr4	39137059	39155666	+	NM_006859	LIAS	chr4	39136711	39137448	738	518	32	68.6	5.85	1	chr4	39137227	39137228	MACS_peak_5261	11	0.0434
chr17	30331629	30356201	+	NM_013975	LIG3	chr17	30330813	30331735	923	723	73	179.56	12.23	0	chr17	30331534	30331535	MACS_peak_2954	35	0.0791
chr1	224485472	224563827	-	NM_001270409	LIN9	chr1	224563291	224563719	429	222	30	134.68	12.36	0	chr1	224563511	224563512	MACS_peak_605	19	0.0699
chr10	128092427	128100438	-	NR_073453	LINC00601	chr10	128099914	128100821	908	626	96	264.28	12.82	0	chr10	128100538	128100539	MACS_peak_1140	44	0.1057
chr18	45342424	45373276	+	NM_006033	LIPG	chr18	45341890	45342538	649	377	39	150.98	12.57	0	chr18	45342265	45342266	MACS_peak_3249	19	0.0601
chr11	73880570	73882403	-	NM_001144869	LIPT2	chr11	73881530	73882678	1149	281	64	181.74	12.73	0	chr11	73881809	73881810	MACS_peak_1532	23	0.0557
chr1	154351084	154376504	+	NM_170707	LMNA	chr1	154350872	154351545	674	119	37	55.3	4.42	3	chr1	154350989	154350990	MACS_peak_351	13	0.0549
chr5	126140743	126200611	+	NM_001198557	LMNB1	chr5	126139868	126140871	1004	439	156	1066.42	51.99	0	chr5	126140305	126140306	MACS_peak_5851	85	0.1554
chr6	10520536	10524388	+	NR_033910	LOC100130275	chr6	10520136	10520839	704	380	36	102.9	10.91	0	chr6	10520514	10520515	MACS_peak_6098	19	0.0511
chr17	34466797	34491230	+	NR_036551	LOC100131347	chr17	34466429	34467135	707	339	136	482.62	19.97	0	chr17	34466766	34466767	MACS_peak_2987	97	0.1924
chr1	93548253	93583956	-	NR_034089	LOC100131564	chr1	93583608	93584330	723	387	34	78.25	7.81	1	chr1	93583993	93583994	MACS_peak_216	15	0.047
chr5	43101045	43102830	-	NR_034127	LOC100132356	chr5	43101994	43103961	1968	872	94	124.37	7.1	0	chr5	43102864	43102865	MACS_peak_5671	18	0.0478
chr12	30839881	30846912	+	NR_040245	LOC100287314	chr12	30839083	30840875	1793	296	80	62.57	5.29	2	chr12	30839377	30839378	MACS_peak_1807	16	0.0446
chr20	42273013	42288081	+	NR_038339	LOC100505783	chr20	42272288	42273537	1250	777	122	243.09	14.23	0	chr20	42273063	42273064	MACS_peak_4347	57	0.0976
chr12	119412523	119418132	-	NR_038854	LOC100506668	chr12	119417935	119418592	658	229	92	701.13	46.69	0	chr12	119418162	119418163	MACS_peak_2101	58	0.1398
chr1	232926411	232934013	+	NR_038856	LOC100506810	chr1	232925772	232927661	1890	1190	123	316.82	11.78	0	chr1	232926960	232926961	MACS_peak_640	26	0.0651
chr10	53726613	53743894	-	NR_038277	LOC100506939	chr10	53742822	53744832	2011	1025	143	341.56	10.1	0	chr10	53743845	53743846	MACS_peak_813	26	0.0711
chr19	14108963	14143075	+	NR_045214	LOC100507373	chr19	14108062	14108778	717	371	35	123.67	11.69	0	chr19	14108431	14108432	MACS_peak_3357	16	0.0488
chr5	43609043	43639089	-	NR_073113	LOC100652772	chr5	43639435	43640096	662	392	34	85.36	7.65	0	chr5	43639825	43639826	MACS_peak_5676	15	0.0514
chr12	93377909	93380475	+	NR_027035	LOC144486	chr12	93377616	93378330	715	480	37	114.64	7.34	0	chr12	93378094	93378095	MACS_peak_2008	12	0.0517
chr5	43077992	43081127	+	NR_015447	LOC153684	chr5	43077266	43078689	1424	391	66	75.96	7.04	1	chr5	43077655	43077656	MACS_peak_5670	19	0.0463
chr11	65093266	65094460	-	NR_038923	LOC254100	chr11	65093385	65094906	1522	922	69	76	4.47	1	chr11	65094305	65094306	MACS_peak_1470	12	0.0453
chr2	122123699	122202606	+	NR_037857	LOC254128	chr2	122123590	122124352	763	603	31	101.68	7.9	0	chr2	122124191	122124192	MACS_peak_3793	11	0.0406
chr4	24771391	24809225	+	NR_037934	LOC285540	chr4	24770936	24771588	653	265	31	75.47	6.38	1	chr4	24771199	24771200	MACS_peak_5232	12	0.0475
chr20	36482680	36497376	-	NR_015366	LOC388796	chr20	36497054	36497620	567	450	37	70.13	6.28	1	chr20	36497502	36497503	MACS_peak_4315	19	0.0653
chr9	129930628	129932734	+	NR_024425	LOC389791	chr9	129929527	129930153	627	342	30	66.46	6.36	1	chr9	129929867	129929868	MACS_peak_7595	13	0.0478
chr10	124629138	124648220	+	NR_027282	LOC399815	chr10	124628940	124629763	824	260	31	79.25	6.63	1	chr10	124629198	124629199	MACS_peak_1123	9	0.0376
chr10	81957445	81969393	+	NR_038464	LOC439990	chr10	81956837	81957509	673	301	35	61.38	5.49	2	chr10	81957136	81957137	MACS_peak_918	14	0.052
chr1	110630520	110683316	-	NR_036595	LOC440600	chr1	110682874	110683831	958	349	80	238.1	9.38	0	chr1	110683221	110683222	MACS_peak_267	24	0.0835
chr11	9437678	9438821	-	NR_036539	LOC644656	chr11	9438222	9439579	1358	660	90	185.47	9.27	0	chr11	9438880	9438881	MACS_peak_1215	25	0.0663
chr7	130216290	130248609	-	NR_034120	LOC646329	chr7	130248310	130249163	854	502	43	115.41	6.76	0	chr7	130248810	130248811	MACS_peak_6961	12	0.0504
chr5	36907219	36912553	-	NR_046262	LOC646719	chr5	36911860	36912699	840	663	38	63.86	7.09	2	chr5	36912521	36912522	MACS_peak_5636	16	0.0452
chr7	7646866	7885376	+	NR_034084	LOC729852	chr7	7646243	7647292	1050	351	64	159.07	7.7	0	chr7	7646592	7646593	MACS_peak_6578	17	0.061
chr3	157947825	158017545	-	NR_038387	LOC730091	chr3	158016481	158018205	1725	1033	109	231.18	10.26	0	chr3	158017512	158017513	MACS_peak_5027	26	0.0632
chr16	20725267	20768491	+	NM_001199053	LOC81691	chr16	20724988	20725591	604	349	31	115.05	9.35	0	chr16	20725335	20725336	MACS_peak_2694	13	0.0513
chr12	12401286	12511105	+	NM_058169	LOH12CR1	chr12	12401703	12402124	422	250	30	74.68	7.2	1	chr12	12401951	12401952	MACS_peak_1745	20	0.0711
chr12	12399608	12401268	-	NR_024061	LOH12CR2	chr12	12401703	12402124	422	250	30	74.68	7.2	1	chr12	12401951	12401952	MACS_peak_1745	20	0.0711
chr7	100009569	100021712	-	NM_002319	LRCH4	chr7	100020956	100022972	2017	810	168	134.38	8.34	0	chr7	100021764	100021765	MACS_peak_6879	45	0.0833
chr11	46824537	46852543	+	NR_038909	LRP4-AS1	chr11	46823919	46824888	970	557	173	841.45	31.87	0	chr11	46824474	46824475	MACS_peak_1379	99	0.1784
chr14	49135164	49151140	+	NM_203467	LRR1	chr14	49135217	49136051	835	394	39	120.41	6.8	0	chr14	49135609	49135610	MACS_peak_2303	10	0.0467
chr8	145714170	145721367	+	NM_014665	LRRC14	chr8	145713731	145714388	658	304	52	265.75	23.16	0	chr8	145714033	145714034	MACS_peak_7360	32	0.079
chr1	89762984	89836008	+	NM_001134476	LRRC8B	chr1	89761901	89762671	771	521	41	104.65	7.14	0	chr1	89762420	89762421	MACS_peak_206	14	0.0532
chr11	71469024	71499476	+	NM_001145309	LRTOMT	chr11	71468738	71469494	757	538	52	172.81	11.72	0	chr11	71469274	71469275	MACS_peak_1521	23	0.0687
chr20	60130911	60143829	+	NM_144703	LSM14B	chr20	60130515	60131115	601	292	92	486.15	24.47	0	chr20	60130805	60130806	MACS_peak_4454	60	0.1531
chr3	14195231	14214873	+	NM_014463	LSM3	chr3	14194957	14195679	723	467	32	74.93	6.67	1	chr3	14195422	14195423	MACS_peak_4690	12	0.0443
chr7	32491469	32496548	-	NM_012322	LSM5	chr7	32496136	32497380	1245	432	104	364.97	24.56	0	chr7	32496566	32496567	MACS_peak_6660	55	0.0835
chr19	40431398	40450707	+	NM_015925	LSR	chr19	40431161	40432199	1039	792	44	86.48	5.32	0	chr19	40431951	40431952	MACS_peak_3393	10	0.0423
chr1	149398847	149404994	-	NM_212551	LYSMD1	chr1	149404776	149405460	685	352	45	107.2	11.44	0	chr1	149405126	149405127	MACS_peak_321	29	0.0657
chr4	121200024	121207461	-	NM_002358	MAD2L1	chr4	121207164	121207759	596	283	72	494.06	37.99	0	chr4	121207445	121207446	MACS_peak_5416	50	0.1208
chr6	43705256	43716666	+	NM_001003690	MAD2L1BP	chr6	43704985	43706088	1104	777	108	493.18	26.59	0	chr6	43705760	43705761	MACS_peak_6296	50	0.0978
chr4	1273671	1323925	+	NM_001017405	MAEA	chr4	1273286	1273872	587	223	41	227.92	15.26	0	chr4	1273507	1273508	MACS_peak_5182	17	0.0698
chr8	145231292	145234503	+	NM_032272	MAF1	chr8	145230110	145231410	1301	603	61	72.79	4.45	1	chr8	145230711	145230712	MACS_peak_7355	12	0.0469
chr3	65319983	65999549	-	NM_004742	MAGI1	chr3	65999389	65999902	514	184	30	111.15	11.95	0	chr3	65999571	65999572	MACS_peak_4818	19	0.0584
chr11	65021808	65030515	+	NR_002819	MALAT1	chr11	65021205	65022070	866	357	52	80.02	6.21	1	chr11	65021560	65021561	MACS_peak_1467	19	0.06
chr2	160277255	160333330	+	NM_022826	MARCH7	chr2	160276723	160277531	809	475	38	153.86	13.3	0	chr2	160277196	160277197	MACS_peak_3880	15	0.047
chr11	63362975	63435068	+	NM_001163297	MARK2	chr11	63363130	63364048	919	309	40	91.73	5.72	0	chr11	63363437	63363438	MACS_peak_1445	10	0.0435
chr5	138657337	138695265	+	NM_001194956	MATR3	chr5	138656962	138657693	732	389	36	75.95	7.53	1	chr5	138657349	138657350	MACS_peak_5890	16	0.0492
chr22	34126115	34150495	+	NM_006739	MCM5	chr22	34125636	34126338	703	310	39	136.2	12.23	0	chr22	34125944	34125945	MACS_peak_4574	19	0.0555
chr6	30775562	30793437	-	NM_014641	MDC1	chr6	30792622	30793663	1042	431	71	155.31	9.27	0	chr6	30793051	30793052	MACS_peak_6210	25	0.0681
chr12	67488237	67525587	+	NM_002392	MDM2	chr12	67487446	67488296	851	533	44	171.36	15.68	0	chr12	67487977	67487978	MACS_peak_1957	20	0.0517
chr1	202752129	202793871	+	NM_001204172	MDM4	chr1	202751783	202752525	743	313	35	92.73	6.99	0	chr1	202752094	202752095	MACS_peak_521	12	0.0471
chr11	57227762	57236249	-	NM_153450	MED19	chr11	57236029	57237031	1003	565	73	188.38	7.1	0	chr11	57236592	57236593	MACS_peak_1400	18	0.0728
chr19	44573802	44583043	+	NM_017592	MED29	chr19	44573538	44574284	747	433	34	61.86	4.57	2	chr19	44573969	44573970	MACS_peak_3410	10	0.0455
chr7	99864348	99869685	+	NM_001194992	MEPCE	chr7	99863208	99866768	3561	1951	319	149.59	7.52	0	chr7	99865157	99865158	MACS_peak_6874	51	0.0896
chr15	79080349	79083400	+	NM_022566	MESDC1	chr15	79079950	79080707	758	355	62	306.55	27.86	0	chr15	79080303	79080304	MACS_peak_2560	41	0.0818
chr10	126437395	126470429	-	NM_212554	METTL10	chr10	126470144	126470770	627	267	38	69.7	6.29	1	chr10	126470409	126470410	MACS_peak_1134	18	0.0606
chr11	28086373	28311630	+	NM_001113528	METTL15	chr11	28085763	28086748	986	557	133	427	17.55	0	chr11	28086318	28086319	MACS_peak_1294	66	0.1349
chr17	72376392	72458066	+	NM_001199172	MGAT5B	chr17	72374885	72375659	775	541	33	88.12	5.79	0	chr17	72375424	72375425	MACS_peak_3172	9	0.0426
chr7	97433843	97439574	-	NR_002822	MGC72080	chr7	97438690	97439975	1286	277	68	142.84	6.48	0	chr7	97438965	97438966	MACS_peak_6850	14	0.0529
chr20	2581422	2581488	+	NR_031699	MIR1292	chr20	2580823	2582123	1301	288	59	72.79	5.56	1	chr20	2581109	2581110	MACS_peak_4149	15	0.0453
chr11	61339208	61339288	-	NR_031729	MIR1908	chr11	61338708	61339603	896	586	31	63.64	8.37	2	chr11	61339292	61339293	MACS_peak_1423	13	0.0346
chr22	20337269	20337347	+	NR_030622	MIR301B	chr22	20335724	20336857	1134	640	107	551.07	31.55	0	chr22	20336362	20336363	MACS_peak_4527	49	0.0944
chr1	247087198	247087265	+	NR_036070	MIR3124	chr1	247087020	247087733	714	102	34	91.66	5.24	0	chr1	247087120	247087121	MACS_peak_677	9	0.0476
chr19	52422040	52422116	-	NR_036159	MIR3191	chr19	52422754	52423242	489	318	31	122.71	11.23	0	chr19	52423070	52423071	MACS_peak_3474	18	0.0634
chr8	117956147	117956220	-	NR_037404	MIR3610	chr8	117955553	117956613	1061	701	248	1684.29	64.02	0	chr8	117956252	117956253	MACS_peak_7228	157	0.2337
chr12	102848332	102848463	+	NR_037425	MIR3652	chr12	102847765	102848714	950	486	134	987.46	61.93	0	chr12	102848249	102848250	MACS_peak_2033	81	0.1411
chr5	140007612	140007695	+	NR_037428	MIR3655	chr5	140007003	140007904	902	558	78	414.25	33.1	0	chr5	140007559	140007560	MACS_peak_5898	46	0.0865
chr5	170746264	170746369	-	NR_037474	MIR3912	chr5	170746703	170747378	676	404	31	91.14	7.73	0	chr5	170747105	170747106	MACS_peak_6001	12	0.0459
chr7	75382450	75382523	+	NR_039795	MIR4651	chr7	75381866	75382676	811	226	35	64.85	4.89	2	chr7	75382090	75382091	MACS_peak_6790	10	0.0432
chr16	15644651	15644730	+	NR_030159	MIR484	chr16	15644697	15645238	542	329	31	78.01	8.16	1	chr16	15645024	15645025	MACS_peak_2679	18	0.0572
chr1	146273226	146273302	-	NR_049810	MIR5087	chr1	146273081	146273658	578	360	42	63.41	4.45	2	chr1	146273439	146273440	MACS_peak_306	17	0.0727
chr14	44742142	44792355	-	NM_018353	MIS18BP1	chr14	44791977	44792835	859	238	61	215.92	15.96	0	chr14	44792213	44792214	MACS_peak_2301	30	0.071
chr2	99152157	99163924	-	NM_138798	MITD1	chr2	99163592	99164456	865	192	38	52.49	4.08	3	chr2	99163782	99163783	MACS_peak_3712	10	0.0439
chr10	129784913	129814458	-	NM_001145966	MKI67	chr10	129813731	129815215	1485	980	210	1312.42	67.31	0	chr10	129814709	129814710	MACS_peak_1147	115	0.1414
chr20	10333427	10362887	-	NM_170784	MKKS	chr20	10362566	10364587	2022	1144	128	198.6	7.26	0	chr20	10363708	10363709	MACS_peak_4185	22	0.0633
chr4	185852212	185892280	-	NM_024629	MLF1IP	chr4	185892132	185892724	593	261	32	146.83	15.73	0	chr4	185892391	185892392	MACS_peak_5522	18	0.054
chr16	75782336	75791044	+	NM_014940	MON1B	chr16	75782047	75782767	721	274	44	143.89	13.9	0	chr16	75782319	75782320	MACS_peak_2850	25	0.061
chr7	40138866	40140776	-	NM_138701	MPLKIP	chr7	40140493	40141046	554	301	31	79.57	11.29	1	chr7	40140792	40140793	MACS_peak_6678	24	0.056
chr22	35745628	35755809	+	NM_001130517	MPST	chr22	35745236	35745903	668	376	31	122.3	10.19	0	chr22	35745610	35745611	MACS_peak_4582	12	0.0464
chr13	20648371	20651220	+	NM_024026	MRP63	chr13	20648450	20649065	616	268	45	169.96	16.15	0	chr13	20648716	20648717	MACS_peak_2141	30	0.0731
chr1	154973717	154977547	-	NM_145729	MRPL24	chr1	154977433	154978162	730	504	35	79.98	7.65	1	chr1	154977935	154977936	MACS_peak_360	15	0.0479
chr2	99163973	99182452	+	NM_145212	MRPL30	chr2	99163592	99164456	865	192	38	52.49	4.08	3	chr2	99163782	99163783	MACS_peak_3712	10	0.0439
chr7	42938463	42943978	+	NM_031903	MRPL32	chr7	42937798	42938465	668	396	30	61.13	5.4	2	chr7	42938192	42938193	MACS_peak_6686	11	0.0449
chr12	6471576	6472732	-	NM_016497	MRPL51	chr12	6472470	6473721	1252	926	129	679	26.96	0	chr12	6473394	6473395	MACS_peak_1725	44	0.103
chr6	30693464	30702153	+	NM_014046	MRPS18B	chr6	30692840	30693457	618	292	151	1172.98	44.53	0	chr6	30693130	30693131	MACS_peak_6208	91	0.2443
chr5	68549328	68561741	+	NM_033281	MRPS36	chr5	68549259	68550053	795	479	31	74.92	5.79	1	chr5	68549736	68549737	MACS_peak_5721	9	0.039
chr2	95116678	95151481	-	NM_031902	MRPS5	chr2	95150906	95151650	745	473	30	113.06	11.88	0	chr2	95151377	95151378	MACS_peak_3692	12	0.0403
chr6	31815703	31838434	+	NM_002441	MSH5	chr6	31815340	31815887	548	239	42	131.13	11.39	0	chr6	31815577	31815578	MACS_peak_6228	27	0.0766
chr6	31815703	31840603	+	NR_037846	MSH5-SAPCD1	chr6	31815340	31815887	548	239	42	131.13	11.39	0	chr6	31815577	31815578	MACS_peak_6228	27	0.0766
chr3	137350449	137397378	-	NM_018133	MSL2	chr3	137397547	137398477	931	583	39	67.61	4.89	1	chr3	137398128	137398129	MACS_peak_4959	10	0.0419
chr1	93317379	93377226	+	NM_001164393	MTF2	chr1	93317053	93317757	705	263	33	62.24	6.8	2	chr1	93317314	93317315	MACS_peak_214	15	0.0468
chr6	136593860	136613142	-	NM_138419	MTFR2	chr6	136612955	136613549	595	234	55	288.35	20.6	0	chr6	136613187	136613188	MACS_peak_6446	32	0.0924
chr3	9666116	9719078	+	NM_001077526	MTMR14	chr3	9665766	9666335	570	338	46	220.39	17.38	0	chr3	9666102	9666103	MACS_peak_4674	27	0.0807
chr16	87245848	87256996	-	NM_002461	MVD	chr16	87256640	87257437	798	445	38	135.64	13.76	0	chr16	87257083	87257084	MACS_peak_2875	18	0.0476
chr5	176666811	176671898	-	NM_031300	MXD3	chr5	176671474	176672575	1102	567	136	1009.73	62.05	0	chr5	176672039	176672040	MACS_peak_6038	70	0.1234
chr20	33007364	33053901	+	NM_020884	MYH7B	chr20	33007025	33007497	473	189	33	58.24	5.83	2	chr20	33007212	33007213	MACS_peak_4289	20	0.0698
chr13	72180495	72199939	-	NM_001071775	MZT1	chr13	72199717	72200224	508	205	30	163.45	22.78	0	chr13	72199920	72199921	MACS_peak_2210	23	0.0591
chr20	19945933	19962273	+	NM_016100	NAA20	chr20	19945636	19946371	736	108	37	65.14	4.09	2	chr20	19945742	19945743	MACS_peak_4220	10	0.0503
chr2	192251105	192261493	+	NM_001031716	NABP1	chr2	192250901	192252150	1250	293	61	83.54	5.35	1	chr2	192251192	192251193	MACS_peak_3959	14	0.0488
chr12	54904391	54909905	+	NM_024068	NABP2	chr12	54904036	54904653	618	229	42	109.82	8.16	0	chr12	54904263	54904264	MACS_peak_1909	20	0.068
chr2	71148915	71159506	+	NM_017567	NAGK	chr2	71148738	71149459	722	199	33	85.02	6.41	1	chr2	71148935	71148936	MACS_peak_3672	11	0.0457
chr9	129863332	129869420	-	NM_197956	NAIF1	chr9	129869371	129870449	1079	772	51	134.05	6.6	0	chr9	129870141	129870142	MACS_peak_7594	11	0.0473
chr7	102527258	102576805	-	NM_001122838	NAPEPLD	chr7	102576142	102577778	1637	1491	118	82.23	4.61	1	chr7	102577631	102577632	MACS_peak_6904	23	0.0721
chr11	19691456	20099723	+	NM_182964	NAV2	chr11	19690064	19690938	875	633	170	954.67	35.26	0	chr11	19690695	19690696	MACS_peak_1275	98	0.1943
chr12	6473558	6511393	+	NM_014865	NCAPD2	chr12	6472470	6473721	1252	926	129	679	26.96	0	chr12	6473394	6473395	MACS_peak_1725	44	0.103
chr11	133527546	133599636	-	NM_015261	NCAPD3	chr11	133598947	133599410	464	119	30	151.42	16.31	0	chr11	133599064	133599065	MACS_peak_1698	20	0.0647
chr4	17421533	17455585	+	NR_073124	NCAPG	chr4	17421427	17422088	662	223	48	229.95	18.71	0	chr4	17421648	17421649	MACS_peak_5224	26	0.0725
chr2	96365210	96405001	+	NM_015341	NCAPH	chr2	96364967	96365845	879	276	123	708.45	34.31	0	chr2	96365241	96365242	MACS_peak_3696	67	0.1399
chr2	232027702	232037449	-	NM_005381	NCL	chr2	232037281	232037929	649	254	32	101.43	6.44	0	chr2	232037533	232037534	MACS_peak_4076	10	0.0493
chr20	44123032	44151987	-	NM_020967	NCOA5	chr20	44151404	44152349	946	318	49	110.3	5.8	0	chr20	44151720	44151721	MACS_peak_4366	12	0.0518
chr16	15651583	15727709	+	NM_017668	NDE1	chr16	15651149	15652136	988	382	153	1044.3	44.65	0	chr16	15651529	15651530	MACS_peak_2680	73	0.1549
chr5	140005131	140007554	-	NM_002488	NDUFA2	chr5	140007003	140007904	902	558	78	414.25	33.1	0	chr5	140007559	140007560	MACS_peak_5898	46	0.0865
chr11	67554659	67560690	+	NM_002496	NDUFS8	chr11	67554537	67555298	762	144	31	57.2	7.65	2	chr11	67554679	67554680	MACS_peak_1499	15	0.0407
chr11	64946844	64950579	+	NR_028272	NEAT1	chr11	64945993	64947603	1611	792	112	81.79	4.85	1	chr11	64946783	64946784	MACS_peak_1465	23	0.0695
chr1	209898221	209915595	-	NM_001204182	NEK2	chr1	209914909	209916087	1179	757	221	1624.17	65.24	0	chr1	209915664	209915665	MACS_peak_553	112	0.1874
chr10	5444513	5491019	+	NM_001047160	NET1	chr10	5444336	5444935	600	140	31	98.23	7.95	0	chr10	5444474	5444475	MACS_peak_698	13	0.0517
chr5	172000880	172051138	+	NM_001142651	NEURL1B	chr5	172000250	172001083	834	476	154	1358.99	87.14	0	chr5	172000724	172000725	MACS_peak_6010	104	0.1847
chr22	28329544	28424589	+	NM_181829	NF2	chr22	28329503	28330180	678	330	30	117.52	12.32	0	chr22	28329831	28329832	MACS_peak_4553	14	0.0442
chr2	177803276	177838105	-	NM_006164	NFE2L2	chr2	177837161	177838281	1121	959	55	108.75	5.18	0	chr2	177838118	177838119	MACS_peak_3926	11	0.0491
chr1	61315533	61701048	+	NM_001145511	NFIA	chr1	61315186	61316134	949	561	84	268.46	11.84	0	chr1	61315745	61315746	MACS_peak_126	30	0.0885
chr12	103034987	103056170	-	NM_006166	NFYB	chr12	103055827	103056419	593	264	32	116.22	12.1	0	chr12	103056089	103056090	MACS_peak_2035	18	0.054
chr2	201462294	201476900	+	NM_001142355	NIF3L1	chr2	201461945	201462560	616	246	37	115.8	7.45	0	chr2	201462189	201462190	MACS_peak_3987	14	0.0601
chr5	36912617	37101678	+	NM_015384	NIPBL	chr5	36911860	36912699	840	663	38	63.86	7.09	2	chr5	36912521	36912522	MACS_peak_5636	16	0.0452
chr17	30482480	30493435	-	NM_018096	NLE1	chr17	30492694	30493790	1097	749	61	152.46	9.94	0	chr17	30493441	30493442	MACS_peak_2956	20	0.0556
chr5	43638985	43741425	+	NM_182977	NNT	chr5	43639435	43640096	662	392	34	85.36	7.65	0	chr5	43639825	43639826	MACS_peak_5676	15	0.0514
chr10	96082978	96112673	-	NM_022451	NOC3L	chr10	96112301	96113168	868	576	48	70.2	5.82	1	chr10	96112875	96112876	MACS_peak_982	17	0.0553
chr20	2581177	2587039	+	NM_006392	NOP56	chr20	2580823	2582123	1301	288	59	72.79	5.56	1	chr20	2581109	2581110	MACS_peak_4149	15	0.0453
chr2	202838759	202876629	+	NM_015934	NOP58	chr2	202838416	202839236	821	584	37	64.36	5.44	2	chr2	202838998	202838999	MACS_peak_3993	12	0.0451
chr5	170747312	170770493	+	NM_199185	NPM1	chr5	170746703	170747378	676	404	31	91.14	7.73	0	chr5	170747105	170747106	MACS_peak_6001	12	0.0459
chr19	55571491	55578097	+	NM_007121	NR1H2	chr19	55571181	55571880	700	121	33	73.26	5.04	1	chr19	55571300	55571301	MACS_peak_3496	10	0.0471
chr1	115048607	115061038	-	NM_002524	NRAS	chr1	115060031	115061044	1014	185	47	94.35	4.96	0	chr1	115060214	115060215	MACS_peak_281	10	0.0464
chr1	203948569	203985995	-	NM_022731	NUCKS1	chr1	203985051	203986885	1835	954	333	2463.41	75.61	0	chr1	203986003	203986004	MACS_peak_527	123	0.1815
chr5	162813163	162819721	-	NM_145266	NUDCD2	chr5	162819591	162820654	1064	684	145	862.94	21.13	0	chr5	162820273	162820274	MACS_peak_5976	38	0.1363
chr9	34319503	34333711	+	NM_147172	NUDT2	chr9	34318985	34319823	839	302	83	534.73	43.87	0	chr9	34319285	34319286	MACS_peak_7423	52	0.0989
chr4	124033248	124063211	-	NM_007083	NUDT6	chr4	124063413	124063855	443	246	37	168.25	14.79	0	chr4	124063657	124063658	MACS_peak_5421	26	0.0835
chr1	161558346	161592177	+	NM_145697	NUF2	chr1	161557887	161558850	964	500	133	905.39	43.5	0	chr1	161558385	161558386	MACS_peak_386	64	0.138
chr11	71391558	71469221	-	NM_006185	NUMA1	chr11	71468738	71469494	757	538	52	172.81	11.72	0	chr11	71469274	71469275	MACS_peak_1521	23	0.0687
chr6	17723247	17814797	-	NM_005124	NUP153	chr6	17814852	17815423	572	293	30	83.03	5.85	1	chr6	17815143	17815144	MACS_peak_6129	11	0.0524
chr11	47756245	47826633	-	NM_015231	NUP160	chr11	47826288	47827411	1124	748	53	150.44	7.73	0	chr11	47827034	47827035	MACS_peak_1388	12	0.0472
chr2	183697327	183734653	+	NM_138285	NUP35	chr2	183697106	183697629	524	259	40	151.36	13.25	0	chr2	183697363	183697364	MACS_peak_3942	26	0.0763
chr11	3652815	3775598	-	NM_139132	NUP98	chr11	3775082	3776080	999	364	137	751.41	31.77	0	chr11	3775444	3775445	MACS_peak_1197	65	0.1371
chr15	39412183	39460540	+	NM_001243142	NUSAP1	chr15	39411813	39412660	848	498	111	761.37	28.78	0	chr15	39412309	39412310	MACS_peak_2466	40	0.1309
chr1	222481658	222584514	-	NM_002533	NVL	chr1	222583834	222585032	1199	896	58	105.29	5.44	0	chr1	222584728	222584729	MACS_peak_591	12	0.0484
chr20	23279372	23283408	+	NM_013248	NXT1	chr20	23278023	23279523	1501	685	80	63.31	4.17	2	chr20	23278706	23278707	MACS_peak_4236	15	0.0533
chr9	130258105	130303392	+	NM_002540	ODF2	chr9	130257874	130258471	598	257	43	250.13	25.75	0	chr9	130258129	130258130	MACS_peak_7599	26	0.0719
chr15	39388757	39412111	-	NM_007280	OIP5	chr15	39411813	39412660	848	498	111	761.37	28.78	0	chr15	39412309	39412310	MACS_peak_2466	40	0.1309
chr12	54498072	54501226	+	NM_014182	ORMDL2	chr12	54497576	54498434	859	435	49	120.79	6.12	0	chr12	54498009	54498010	MACS_peak_1902	13	0.057
chr11	59098446	59140193	-	NM_002556	OSBP	chr11	59139794	59140789	996	351	48	74.88	5.3	1	chr11	59140143	59140144	MACS_peak_1412	13	0.0482
chr5	38881857	38971500	+	NM_003999	OSMR	chr5	38881561	38882200	640	210	38	88.58	8.44	0	chr5	38881769	38881770	MACS_peak_5649	20	0.0594
chr20	42972116	43001376	+	NM_001124756	PABPC1L	chr20	42971677	42972949	1273	750	51	59.29	4.22	2	chr20	42972425	42972426	MACS_peak_4352	10	0.0401
chr19	44568109	44573675	-	NM_001256826	PAF1	chr19	44573538	44574284	747	433	34	61.86	4.57	2	chr19	44573969	44573970	MACS_peak_3410	10	0.0455
chr5	138705417	138733308	+	NM_016480	PAIP2	chr5	138705435	138706261	827	405	41	101.08	5.85	0	chr5	138705838	138705839	MACS_peak_5891	11	0.0496
chr19	44308259	44361886	+	NM_005884	PAK4	chr19	44307730	44308734	1005	392	101	399.9	20.1	0	chr19	44308120	44308121	MACS_peak_3408	46	0.1005
chr13	27610642	27767475	+	NM_175854	PAN3	chr13	27610091	27610705	615	304	31	127.01	17.94	0	chr13	27610393	27610394	MACS_peak_2153	22	0.0504
chr13	27608979	27611311	-	NR_029383	PAN3-AS1	chr13	27610091	27610705	615	304	31	127.01	17.94	0	chr13	27610393	27610394	MACS_peak_2153	22	0.0504
chr10	91329233	91393628	-	NM_148978	PANK1	chr10	91393762	91394294	533	185	34	104.01	12.14	0	chr10	91393945	91393946	MACS_peak_954	25	0.0638
chr16	14437057	14631629	-	NM_001242992	PARN	chr16	14631303	14632114	812	562	36	112.18	7.87	0	chr16	14631863	14631864	MACS_peak_2675	11	0.0443
chr12	101038085	101115428	+	NM_017915	PARPBP	chr12	101037521	101038520	1000	554	155	812.41	31.4	0	chr12	101038073	101038074	MACS_peak_2028	77	0.155
chr2	241694186	241738067	-	NM_001252120	PASK	chr2	241738173	241738741	569	338	30	114.08	9.3	0	chr2	241738509	241738510	MACS_peak_4119	13	0.0527
chr11	31762915	31789477	-	NM_001258464	PAX6	chr11	31789209	31789845	637	299	51	259.33	14.17	0	chr11	31789506	31789507	MACS_peak_1304	20	0.0801
chr8	27723056	27751268	-	NM_018492	PBK	chr8	27750934	27751587	654	334	43	139.14	16.31	0	chr8	27751266	27751267	MACS_peak_7046	32	0.0657
chr2	70168088	70169838	+	NM_006196	PCBP1	chr2	70167484	70168087	604	245	50	275.71	26	0	chr2	70167727	70167728	MACS_peak_3669	34	0.0828
chr2	70042898	70167651	-	NR_033872	PCBP1-AS1	chr2	70167484	70168087	604	245	50	275.71	26	0	chr2	70167727	70167728	MACS_peak_3669	34	0.0828
chr11	82545784	82574483	+	NM_015885	PCF11	chr11	82545019	82546087	1069	601	75	303.65	17.03	0	chr11	82545618	82545619	MACS_peak_1579	27	0.0702
chr17	34143675	34158084	-	NM_007144	PCGF2	chr17	34156098	34158774	2677	1367	201	76.07	3.12	1	chr17	34157463	34157464	MACS_peak_2982	19	0.0751
chr20	43996723	44010069	+	NM_022104	PCIF1	chr20	43995208	43996223	1016	702	54	51.25	3.79	4	chr20	43995908	43995909	MACS_peak_4362	13	0.0531
chr20	5043598	5048647	-	NM_182649	PCNA	chr20	5048380	5049163	784	246	48	104.92	6.79	0	chr20	5048624	5048625	MACS_peak_4170	17	0.0612
chr20	5048231	5048615	+	NR_028370	PCNA-AS1	chr20	5048380	5049163	784	246	48	104.92	6.79	0	chr20	5048624	5048625	MACS_peak_4170	17	0.0612
chr21	46568463	46690110	+	NM_006031	PCNT	chr21	46567858	46568515	658	398	39	207.72	16.84	0	chr21	46568254	46568255	MACS_peak_4514	17	0.0593
chr3	197449649	197498981	-	NM_005017	PCYT1A	chr3	197498709	197499654	946	351	48	70.2	5.6	1	chr3	197499058	197499059	MACS_peak_5174	15	0.0507
chr9	124620196	124630756	-	NM_005388	PDCL	chr9	124630414	124630908	495	338	30	166.49	19.81	0	chr9	124630750	124630751	MACS_peak_7570	20	0.0606
chr17	45528057	45543732	+	NM_001199899	PDK2	chr17	45527237	45527976	740	355	47	126.89	9.97	0	chr17	45527590	45527591	MACS_peak_3064	22	0.0635
chrX	69422935	69426523	-	NM_016484	PDZD11	chrX	69426295	69427065	771	330	64	245.37	17.37	0	chrX	69426623	69426624	MACS_peak_7660	35	0.083
chr7	91954272	91995781	-	NM_000466	PEX1	chr7	91995799	91997237	1439	317	109	132.14	7.2	0	chr7	91996114	91996115	MACS_peak_6834	30	0.0757
chr20	52257908	52269899	+	NM_002623	PFDN4	chr20	52257536	52258236	701	269	41	58.26	5.65	2	chr20	52257803	52257804	MACS_peak_4415	18	0.0585
chr11	3775624	3804177	+	NR_045926	PGAP2	chr11	3775082	3776080	999	364	137	751.41	31.77	0	chr11	3775444	3775445	MACS_peak_1197	65	0.1371
chr11	73719008	73787150	-	NM_173582	PGM2L1	chr11	73787175	73787861	687	516	30	58.32	4.89	2	chr11	73787689	73787690	MACS_peak_1530	10	0.0437
chr16	2201603	2204823	-	NM_001042371	PGP	chr16	2204628	2205287	660	423	36	164.55	15.73	0	chr16	2205049	2205050	MACS_peak_2631	18	0.0545
chr6	33486750	33492208	+	NR_027692	PHF1	chr6	33485849	33486394	546	292	33	134.09	11.55	0	chr6	33486139	33486140	MACS_peak_6239	17	0.0604
chr5	133889696	133946817	+	NM_015288	PHF15	chr5	133888435	133889602	1168	867	78	282.06	23.53	0	chr5	133889300	133889301	MACS_peak_5871	40	0.0668
chr9	122657751	122679427	-	NM_015651	PHF19	chr9	122678182	122678993	812	468	158	1080.95	37.19	0	chr9	122678648	122678649	MACS_peak_7564	76	0.1946
chr7	77266044	77391436	+	NM_001127360	PHTF2	chr7	77265211	77266341	1131	615	66	104.85	6.29	0	chr7	77265824	77265825	MACS_peak_6798	18	0.0584
chr10	99390432	99426177	+	NM_018425	PI4K2A	chr10	99389858	99390614	757	562	46	66.6	4.94	1	chr10	99390418	99390419	MACS_peak_1000	16	0.0608
chr15	62894886	62904891	-	NM_025049	PIF1	chr15	62904370	62905564	1195	563	138	710.57	37.23	0	chr15	62904931	62904932	MACS_peak_2511	70	0.1155
chr20	43478120	43488299	+	NM_015937	PIGT	chr20	43477751	43478914	1164	387	64	141.39	7.81	0	chr20	43478136	43478137	MACS_peak_4356	17	0.055
chr19	54641361	54646927	-	NM_017916	PIH1D1	chr19	54646503	54647322	820	470	59	203.81	14.78	0	chr19	54646971	54646972	MACS_peak_3487	28	0.072
chr1	46278398	46371295	-	NM_001114172	PIK3R3	chr1	46370999	46371803	805	525	33	126.6	9.41	0	chr1	46371522	46371523	MACS_peak_104	10	0.041
chr6	37245899	37251182	+	NM_002648	PIM1	chr6	37244999	37245728	730	456	95	666.33	46.25	0	chr6	37245453	37245454	MACS_peak_6264	62	0.1301
chr22	48740146	48743724	+	NM_001001852	PIM3	chr22	48739587	48740477	891	463	112	844.02	52.3	0	chr22	48740048	48740049	MACS_peak_4645	59	0.1257
chr17	34175469	34209684	-	NM_003559	PIP4K2B	chr17	34206146	34210669	4524	3638	384	120.06	7.06	0	chr17	34209782	34209783	MACS_peak_2984	50	0.0849
chr15	70278423	70310781	-	NM_002654	PKM	chr15	70310402	70311022	621	412	38	176.48	12.79	0	chr15	70310812	70310813	MACS_peak_2537	16	0.0612
chr10	124124083	124181861	+	NM_001001974	PLEKHA1	chr10	124123454	124124238	785	585	30	58.24	5.03	2	chr10	124124037	124124038	MACS_peak_1120	9	0.0382
chr9	5347966	5427937	-	NM_018465	PLGRKT	chr9	5427313	5428231	919	580	41	145.03	10.6	0	chr9	5427891	5427892	MACS_peak_7376	13	0.0446
chr16	23597701	23609189	+	NM_005030	PLK1	chr16	23597215	23597988	774	427	203	1840.18	79.53	0	chr16	23597640	23597641	MACS_peak_2703	126	0.2623
chr4	129021465	129039827	+	NM_001190799	PLK4	chr4	129021311	129021870	560	207	30	94.24	10.49	0	chr4	129021516	129021517	MACS_peak_5440	18	0.0536
chr20	55656853	55719076	-	NM_199170	PMEPA1	chr20	55718418	55719331	914	131	49	68.24	4.48	1	chr20	55718547	55718548	MACS_peak_4431	13	0.0536
chr7	5979395	6015263	-	NM_000535	PMS2	chr7	6015132	6015820	689	271	37	117.29	10.23	0	chr7	6015401	6015402	MACS_peak_6572	17	0.0537
chr1	153163831	153176108	-	NM_006556	PMVK	chr1	153175587	153176533	947	219	38	75.38	4.45	1	chr1	153175804	153175805	MACS_peak_335	8	0.0401
chr5	75005779	75049069	-	NM_001099271	POC5	chr5	75048789	75049220	432	232	37	175.01	16.31	0	chr5	75049019	75049020	MACS_peak_5743	28	0.0856
chr11	66874811	66877643	-	NM_001256870	POLD4	chr11	66877289	66877960	672	398	33	63	5.66	2	chr11	66877685	66877686	MACS_peak_1492	13	0.0491
chr15	87660539	87679030	-	NM_001126131	POLG	chr15	87678623	87679450	828	511	49	230.11	18.95	0	chr15	87679132	87679133	MACS_peak_2575	22	0.0592
chr12	105275565	105428106	+	NM_018082	POLR3B	chr12	105275329	105276007	679	326	36	84.17	8.94	1	chr12	105275653	105275654	MACS_peak_2041	19	0.053
chr22	40251751	40270425	-	NM_001018052	POLR3H	chr22	40269852	40270776	925	652	36	56.16	5.18	3	chr22	40270502	40270503	MACS_peak_4613	11	0.0389
chr7	75382355	75454109	+	NM_000941	POR	chr7	75381866	75382676	811	226	35	64.85	4.89	2	chr7	75382090	75382091	MACS_peak_6790	10	0.0432
chr19	232043	242435	-	NM_177526	PPAP2C	chr19	241371	242269	899	293	44	132.87	10.3	0	chr19	241662	241663	MACS_peak_3277	16	0.0489
chr2	170149095	170202500	+	NM_004792	PPIG	chr2	170148922	170149526	605	223	30	56.48	5.91	3	chr2	170149143	170149144	MACS_peak_3899	14	0.0496
chr2	201443923	201462094	-	NM_130906	PPIL3	chr2	201461945	201462560	616	246	37	115.8	7.45	0	chr2	201462189	201462190	MACS_peak_3987	14	0.0601
chr2	44249503	44312115	+	NM_001033557	PPM1B	chr2	44248480	44249279	800	476	66	391.24	26.21	0	chr2	44248954	44248955	MACS_peak_3628	30	0.0825
chr6	30676155	30693063	-	NM_002714	PPP1R10	chr6	30692840	30693457	618	292	151	1172.98	44.53	0	chr6	30693130	30693131	MACS_peak_6208	91	0.2443
chr19	50574731	50600152	-	NM_006663	PPP1R13L	chr19	50600328	50601260	933	545	35	72.85	4.66	1	chr19	50600871	50600872	MACS_peak_3456	8	0.0375
chr7	99870847	99872030	-	NM_145030	PPP1R35	chr7	99871026	99872471	1446	1261	101	116.29	6.06	0	chr7	99872285	99872286	MACS_peak_6875	24	0.0698
chr19	50288270	50342383	+	NM_019121	PPP1R37	chr19	50287836	50288743	908	248	37	80.54	6.99	1	chr19	50288082	50288083	MACS_peak_3454	12	0.0407
chr2	241738574	241771112	+	NM_002712	PPP1R7	chr2	241738173	241738741	569	338	30	114.08	9.3	0	chr2	241738509	241738510	MACS_peak_4119	13	0.0527
chr14	101345892	101464081	+	NM_178586	PPP2R5C	chr14	101345706	101346588	883	178	61	176.97	10.87	0	chr14	101345882	101345883	MACS_peak_2417	24	0.0691
chr19	51675884	51796297	-	NM_001205281	PPP5D1	chr19	51795728	51796423	696	381	40	102.13	10.82	0	chr19	51796107	51796108	MACS_peak_3468	23	0.0575
chr11	67984761	68139377	+	NM_001164161	PPP6R3	chr11	67983990	67984897	908	405	50	183.27	13.28	0	chr11	67984393	67984394	MACS_peak_1501	19	0.0551
chr15	89310271	89338885	-	NM_003981	PRC1	chr15	89338328	89339297	970	465	132	1093.17	63.38	0	chr15	89338791	89338792	MACS_peak_2593	64	0.1361
chr3	171422913	171506464	+	NM_002740	PRKCI	chr3	171422625	171423217	593	117	31	104.94	8.37	0	chr3	171422740	171422741	MACS_peak_5061	13	0.0523
chr2	153216352	153282221	-	NM_017892	PRPF40A	chr2	153281995	153283511	1517	1221	64	93.45	4.71	0	chr2	153283214	153283215	MACS_peak_3865	10	0.0422
chr17	71818462	71861825	-	NM_002766	PRPSAP1	chr17	71861382	71862121	740	591	38	72.12	5.91	1	chr17	71861971	71861972	MACS_peak_3167	14	0.0514
chr17	54587641	54638852	+	NM_018304	PRR11	chr17	54586833	54588412	1580	1002	155	747.82	32.89	0	chr17	54587833	54587834	MACS_peak_3086	57	0.0981
chr7	42922986	42938330	-	NM_002787	PSMA2	chr7	42937798	42938465	668	396	30	61.13	5.4	2	chr7	42938192	42938193	MACS_peak_6686	11	0.0449
chr19	45168751	45179511	+	NM_006503	PSMC4	chr19	45168096	45168828	733	558	36	61.01	5.71	2	chr19	45168652	45168653	MACS_peak_3415	14	0.0491
chr11	226807	242984	+	NM_002817	PSMD13	chr11	226459	227210	752	217	37	96.89	5.56	0	chr11	226674	226675	MACS_peak_1170	10	0.0492
chr18	12692986	12715739	+	NM_020232	PSMG2	chr18	12692465	12693090	626	287	34	171.92	22.78	0	chr18	12692750	12692751	MACS_peak_3224	23	0.0543
chr7	1573494	1576194	-	NM_001134340	PSMG3	chr7	1575911	1576522	612	325	36	82.02	7.49	1	chr7	1576234	1576235	MACS_peak_6541	18	0.0588
chr7	1576234	1595787	+	NR_027328	PSMG3-AS1	chr7	1575911	1576522	612	325	36	82.02	7.49	1	chr7	1576234	1576235	MACS_peak_6541	18	0.0588
chr1	109623698	109627313	-	NM_001032291	PSRC1	chr1	109627192	109627644	453	121	31	92.44	9.17	0	chr1	109627311	109627312	MACS_peak_262	21	0.0684
chr19	748391	763327	+	NM_002819	PTBP1	chr19	748035	748638	604	372	30	107.97	12.23	0	chr19	748405	748406	MACS_peak_3282	16	0.0497
chr9	129922792	129930562	-	NM_025072	PTGES2	chr9	129929527	129930153	627	342	30	66.46	6.36	1	chr9	129929867	129929868	MACS_peak_7595	13	0.0478
chr12	55343391	55368345	-	NM_006601	PTGES3	chr12	55368230	55369148	919	380	39	79.1	4.82	1	chr12	55368608	55368609	MACS_peak_1913	9	0.0424
chr2	24866639	24869755	-	NM_001013663	PTRHD1	chr2	24869489	24870013	525	330	41	164.36	14.36	0	chr2	24869817	24869818	MACS_peak_3573	27	0.0781
chr5	159781442	159788324	+	NM_004219	PTTG1	chr5	159781211	159781964	754	203	213	1504.77	49.29	0	chr5	159781412	159781413	MACS_peak_5968	137	0.2825
chr20	31754210	31771797	-	NM_183397	PXMP4	chr20	31771331	31772180	850	570	45	80.19	6.8	1	chr20	31771899	31771900	MACS_peak_4277	17	0.0529
chr8	144757225	144762927	-	NM_023078	PYCRL	chr8	144762484	144763352	869	550	39	62.85	5.24	2	chr8	144763032	144763033	MACS_peak_7350	12	0.0449
chr3	49042145	49106508	-	NM_017730	QRICH1	chr3	49106731	49107437	707	144	31	104.51	9.17	0	chr3	49106873	49106874	MACS_peak_4777	12	0.0438
chr19	16083489	16105445	+	NM_005370	RAB8A	chr19	16083138	16083841	704	370	54	305.23	18.09	0	chr19	16083506	16083507	MACS_peak_3365	21	0.0767
chr12	48669211	48705574	-	NM_001126103	RACGAP1	chr12	48705093	48706064	972	472	138	739.81	21.95	0	chr12	48705563	48705564	MACS_peak_1863	48	0.142
chr8	117927353	117956286	-	NM_006265	RAD21	chr8	117955553	117956613	1061	701	248	1684.29	64.02	0	chr8	117956252	117956253	MACS_peak_7228	157	0.2337
chr8	117955843	117958288	+	NR_033886	RAD21-AS1	chr8	117955553	117956613	1061	701	248	1684.29	64.02	0	chr8	117956252	117956253	MACS_peak_7228	157	0.2337
chr20	1154763	1183145	+	NM_001136566	RAD21L1	chr20	1154616	1155571	956	257	40	89.79	5.85	0	chr20	1154871	1154872	MACS_peak_4140	10	0.0418
chr22	39971560	40012162	-	NM_002883	RANGAP1	chr22	40011850	40012533	684	383	65	297.29	19.68	0	chr22	40012231	40012232	MACS_peak_4609	37	0.095
chr3	50342220	50349899	-	NM_170713	RASSF1	chr3	50349097	50350047	951	632	47	112.53	6.87	0	chr3	50349727	50349728	MACS_peak_4785	13	0.0494
chr1	203321892	203357773	-	NM_005057	RBBP5	chr1	203357661	203358343	683	367	45	66.81	8.36	1	chr1	203358026	203358027	MACS_peak_522	29	0.0659
chr20	60418687	60436024	-	NM_080833	RBBP8NL	chr20	60435682	60436440	759	424	41	82.86	5.91	1	chr20	60436104	60436105	MACS_peak_4458	14	0.054
chr1	110683467	110690826	+	NM_001201545	RBM15	chr1	110682874	110683831	958	349	80	238.1	9.38	0	chr1	110683221	110683222	MACS_peak_267	24	0.0835
chr14	22439693	22458236	-	NM_001077352	RBM23	chr14	22457646	22458443	798	510	30	80.04	8.64	1	chr14	22458154	22458155	MACS_peak_2262	12	0.0376
chr20	33754944	33793672	-	NM_004902	RBM39	chr20	33793001	33794430	1430	641	106	232.63	10.49	0	chr20	33793640	33793641	MACS_peak_4297	30	0.0741
chr7	91996022	92004759	+	NM_032120	RBM48	chr7	91995799	91997237	1439	317	109	132.14	7.2	0	chr7	91996114	91996115	MACS_peak_6834	30	0.0757
chr15	89299109	89307359	+	NM_001017919	RCCD1	chr15	89298851	89299884	1034	679	203	1659.48	93.11	0	chr15	89299528	89299529	MACS_peak_2592	137	0.1963
chr11	32069052	32083848	+	NM_002901	RCN1	chr11	32069638	32070303	666	259	33	83.94	7.98	1	chr11	32069895	32069896	MACS_peak_1305	15	0.0495
chr17	31269197	31281893	-	NM_145654	RDM1	chr17	31281604	31282448	845	322	54	85.57	8.78	0	chr17	31281924	31281925	MACS_peak_2965	28	0.0639
chr8	145707474	145714018	-	NM_004260	RECQL4	chr8	145713731	145714388	658	304	52	265.75	23.16	0	chr8	145714033	145714034	MACS_peak_7360	32	0.079
chr8	22051477	22055393	-	NM_025232	REEP4	chr8	22054879	22055629	751	470	85	648.11	43.57	0	chr8	22055347	22055348	MACS_peak_7029	44	0.1132
chr11	65177642	65187019	-	NM_021975	RELA	chr11	65186784	65188068	1285	269	62	69.23	4.54	1	chr11	65187051	65187052	MACS_peak_1472	13	0.0482
chr11	72765052	72786167	+	NM_152222	RELT	chr11	72764758	72765518	761	353	46	122.75	9.41	0	chr11	72765109	72765110	MACS_peak_1523	20	0.0604
chr13	33290205	33309644	+	NM_002915	RFC3	chr13	33290026	33290529	504	229	39	157.07	10.73	0	chr13	33290253	33290254	MACS_peak_2164	20	0.0774
chr9	115265829	115344192	+	NM_017790	RGS3	chr9	115265384	115266003	620	388	119	832.73	40.27	0	chr9	115265770	115265771	MACS_peak_7547	79	0.1919
chr1	161378712	161558205	-	NM_001254748	RGS5	chr1	161557887	161558850	964	500	133	905.39	43.5	0	chr1	161558385	161558386	MACS_peak_386	64	0.138
chr7	150794030	150847943	-	NM_005614	RHEB	chr7	150847809	150848906	1098	522	59	269.93	18.68	0	chr7	150848329	150848330	MACS_peak_7003	20	0.0537
chr12	47744734	47750042	-	NM_144593	RHEBL1	chr12	47749786	47750629	844	442	63	137.62	9.98	0	chr12	47750226	47750227	MACS_peak_1852	29	0.0746
chr12	2856625	2868952	+	NM_001252499	RHNO1	chr12	2856387	2856873	487	223	33	195.85	25.75	0	chr12	2856608	2856609	MACS_peak_1714	26	0.0678
chr11	66580864	66596064	+	NM_014578	RHOD	chr11	66579821	66580350	530	273	32	53.5	5.19	3	chr11	66580092	66580093	MACS_peak_1488	16	0.0604
chr12	47537182	47545920	-	NM_014470	RND1	chr12	47545780	47546410	631	175	39	104.29	8.16	0	chr12	47545953	47545954	MACS_peak_1850	18	0.0618
chr11	118710419	118713234	+	NM_032015	RNF26	chr11	118709792	118710891	1100	537	261	2527.81	115.81	0	chr11	118710327	118710328	MACS_peak_1672	142	0.2373
chr12	120322268	120346538	+	NM_025126	RNF34	chr12	120321731	120322545	815	541	34	66.87	6.3	1	chr12	120322270	120322271	MACS_peak_2110	12	0.0417
chr9	36326398	36390920	-	NM_194328	RNF38	chr9	36390146	36390896	751	421	34	69.26	5.94	1	chr9	36390565	36390566	MACS_peak_7429	12	0.0453
chr4	2440592	2487384	+	NM_002938	RNF4	chr4	2440121	2440705	585	332	32	83.39	8.32	1	chr4	2440451	2440452	MACS_peak_5188	17	0.0547
chr5	175886305	175897027	-	NM_014901	RNF44	chr5	175896626	175897229	604	325	33	73.78	7.86	1	chr5	175896949	175896950	MACS_peak_6033	18	0.0546
chr12	115660478	115775819	+	NM_001109903	RNFT2	chr12	115660096	115660868	773	382	96	579.48	32.42	0	chr12	115660476	115660477	MACS_peak_2083	53	0.1242
chr2	122004925	122005055	+	NR_023343	RNU4ATAC	chr2	122004674	122005418	745	426	54	159.32	9.98	0	chr2	122005098	122005099	MACS_peak_3791	23	0.0725
chrX	153279764	153283874	+	NM_006013	RPL10	chrX	153279210	153280144	935	199	36	119.42	8.74	0	chrX	153279407	153279408	MACS_peak_7709	10	0.0385
chr3	199161448	199167118	+	NM_000996	RPL35A	chr3	199160999	199161866	868	537	39	108.41	7.08	0	chr3	199161534	199161535	MACS_peak_5181	11	0.0449
chr4	39132139	39136963	-	NM_000661	RPL9	chr4	39136711	39137448	738	518	32	68.6	5.85	1	chr4	39137227	39137228	MACS_peak_5261	11	0.0434
chr20	35240869	35303439	+	NM_002951	RPN2	chr20	35240731	35241721	991	277	49	63.56	6.12	2	chr20	35241006	35241007	MACS_peak_4308	17	0.0494
chr1	45013832	45016999	+	NM_001012	RPS8	chr1	45013483	45014037	555	321	39	177.15	21.75	0	chr1	45013802	45013803	MACS_peak_97	32	0.0703
chr20	17542322	17610928	-	NM_001042576	RRBP1	chr20	17610688	17611598	911	718	53	104.43	7.89	0	chr20	17611404	17611405	MACS_peak_4210	20	0.0582
chr2	10180313	10188997	+	NM_001034	RRM2	chr2	10179265	10180655	1391	929	134	804.26	43.69	0	chr2	10180192	10180193	MACS_peak_3543	55	0.0963
chr20	61759606	61798050	+	NM_032957	RTEL1	chr20	61759799	61760488	690	307	31	52.43	4.81	3	chr20	61760104	61760105	MACS_peak_4475	11	0.0449
chr20	61759606	61800495	+	NR_037882	RTEL1-TNFRSF6B	chr20	61759799	61760488	690	307	31	52.43	4.81	3	chr20	61760104	61760105	MACS_peak_4475	11	0.0449
chr10	63622958	63698472	-	NM_145307	RTKN2	chr10	63698121	63698887	767	315	44	95.84	7.17	0	chr10	63698434	63698435	MACS_peak_839	17	0.0574
chr1	151800208	151804930	-	NM_005978	S100A2	chr1	151805307	151805911	605	347	32	88.54	8.51	0	chr1	151805652	151805653	MACS_peak_328	16	0.0529
chr11	64564951	64568876	+	NM_013299	SAC3D1	chr11	64564784	64565459	676	330	30	56.33	7.06	3	chr11	64565112	64565113	MACS_peak_1456	15	0.0444
chr20	62075909	62081439	-	NM_080621	SAMD10	chr20	62081415	62082250	836	106	36	65.32	4.85	2	chr20	62081519	62081520	MACS_peak_4482	10	0.0431
chr9	139076399	139084849	-	NM_178448	SAPCD2	chr9	139084725	139085233	509	201	43	226.46	20.76	0	chr9	139084924	139084925	MACS_peak_7629	30	0.0845
chr12	54432513	54497807	-	NR_026723	SARNP	chr12	54497576	54498434	859	435	49	120.79	6.12	0	chr12	54498009	54498010	MACS_peak_1902	13	0.057
chr1	109558037	109582327	+	NM_006513	SARS	chr1	109558331	109559377	1047	437	42	58.39	4.08	2	chr1	109558766	109558767	MACS_peak_260	9	0.0401
chr12	44599180	44670668	-	NM_004719	SCAF11	chr12	44670443	44671306	864	398	37	62.99	4.71	2	chr12	44670839	44670840	MACS_peak_1837	10	0.0428
chr5	77692094	77812318	+	NM_004866	SCAMP1	chr5	77691784	77693161	1378	1132	51	54	4.81	3	chr5	77692914	77692915	MACS_peak_5754	11	0.037
chr4	130024601	130234214	-	NM_144643	SCLT1	chr4	130233789	130234527	739	384	93	459.22	31.72	0	chr4	130234171	130234172	MACS_peak_5442	70	0.1258
chr1	149405121	149409397	+	NM_001204856	SCNM1	chr1	149404776	149405460	685	352	45	107.2	11.44	0	chr1	149405126	149405127	MACS_peak_321	29	0.0657
chr19	53833107	53877314	+	NR_004401	SEC1P	chr19	53832238	53832845	608	320	38	108.03	14.59	0	chr19	53832556	53832557	MACS_peak_3482	31	0.0625
chr2	96889199	96899462	-	NM_017789	SEMA4C	chr2	96898164	96898749	586	353	61	322.12	22.72	0	chr2	96898515	96898516	MACS_peak_3701	39	0.1041
chr10	13399443	13430304	-	NM_001195604	SEPHS1	chr10	13430176	13430718	543	259	38	219.9	24.47	0	chr10	13430433	13430434	MACS_peak_714	26	0.07
chr4	24730724	24771302	-	NM_016955	SEPSECS	chr4	24770936	24771588	653	265	31	75.47	6.38	1	chr4	24771199	24771200	MACS_peak_5232	12	0.0475
chr2	241903395	241942114	+	NM_006155	SEPT2	chr2	241903340	241904027	688	473	32	95.14	6.44	0	chr2	241903811	241903812	MACS_peak_4120	10	0.0465
chr7	35807120	35913240	+	NM_001788	SEPT7	chr7	35806581	35807792	1212	524	53	56	4.45	3	chr7	35807103	35807104	MACS_peak_6667	12	0.0437
chr19	45620248	45623772	-	NM_013376	SERTAD1	chr19	45623136	45623975	840	272	37	79.08	6.38	1	chr19	45623406	45623407	MACS_peak_3418	12	0.044
chr3	9414402	9494838	+	NM_001080517	SETD5	chr3	9413313	9414108	796	570	38	113.6	10.3	0	chr3	9413881	9413882	MACS_peak_4673	16	0.0477
chr3	9405536	9414174	-	NR_027007	SETD5-AS1	chr3	9413313	9414108	796	570	38	113.6	10.3	0	chr3	9413881	9413882	MACS_peak_4673	16	0.0477
chr16	57106883	57111932	+	NM_024860	SETD6	chr16	57106287	57107106	820	545	34	52.37	6.34	3	chr16	57106830	57106831	MACS_peak_2796	14	0.0415
chr12	122434656	122459853	+	NM_020382	SETD8	chr12	122434107	122434880	774	326	88	537.15	29.76	0	chr12	122434431	122434432	MACS_peak_2124	44	0.1137
chr11	64288651	64302514	-	NM_001178030	SF1	chr11	64302275	64303364	1090	761	52	99.31	6.12	0	chr11	64303034	64303035	MACS_peak_1453	13	0.0477
chr16	69115191	69169072	+	NM_012426	SF3B3	chr16	69114796	69115767	972	335	54	168.13	12.49	0	chr16	69115129	69115130	MACS_peak_2834	21	0.0556
chr1	35421787	35431330	-	NM_005066	SFPQ	chr1	35431175	35431977	803	378	110	774.81	43.9	0	chr1	35431551	35431552	MACS_peak_76	61	0.137
chr10	105871805	105876133	+	NM_145247	SFR1	chr10	105871117	105872101	985	695	63	158.45	7.4	0	chr10	105871810	105871811	MACS_peak_1038	17	0.064
chr3	20177088	20202728	-	NM_001199257	SGOL1	chr3	20202237	20203042	806	453	59	268.04	14.27	0	chr3	20202688	20202689	MACS_peak_4702	21	0.0732
chr2	201099109	201157063	+	NM_001160033	SGOL2	chr2	201098768	201099485	718	366	59	242.96	18.99	0	chr2	201099132	201099133	MACS_peak_3986	34	0.0822
chr1	247071273	247086777	-	NM_030645	SH3BP5L	chr1	247087020	247087733	714	102	34	91.66	5.24	0	chr1	247087120	247087121	MACS_peak_677	9	0.0476
chr8	145225523	145231128	-	NM_030974	SHARPIN	chr8	145230110	145231410	1301	603	61	72.79	4.45	1	chr8	145230711	145230712	MACS_peak_7355	12	0.0469
chr1	153201397	153213583	-	NM_001202859	SHC1	chr1	153213293	153214078	786	432	45	162.21	14.39	0	chr1	153213723	153213724	MACS_peak_336	22	0.0573
chr11	205029	226362	-	NM_012239	SIRT3	chr11	226459	227210	752	217	37	96.89	5.56	0	chr11	226674	226675	MACS_peak_1170	10	0.0492
chr17	54542089	54587582	-	NM_001100595	SKA2	chr17	54586833	54588412	1580	1002	155	747.82	32.89	0	chr17	54587833	54587834	MACS_peak_3086	57	0.0981
chr13	20625733	20648741	-	NM_145061	SKA3	chr13	20648450	20649065	616	268	45	169.96	16.15	0	chr13	20648716	20648717	MACS_peak_2141	30	0.0731
chr9	129870299	129911358	+	NM_001006641	SLC25A25	chr9	129869371	129870449	1079	772	51	134.05	6.6	0	chr9	129870141	129870142	MACS_peak_7594	11	0.0473
chr7	87301749	87343628	-	NM_018843	SLC25A40	chr7	87343336	87345190	1855	379	166	263.77	14.57	0	chr7	87343713	87343714	MACS_peak_6823	61	0.0895
chr11	64899238	64906718	-	NM_182556	SLC25A45	chr11	64906216	64907411	1196	296	59	54.95	6.27	3	chr11	64906510	64906511	MACS_peak_1464	20	0.0493
chr20	688723	697228	-	NM_033409	SLC52A3	chr20	696896	697854	959	635	51	86.65	5.87	0	chr20	697529	697530	MACS_peak_4136	15	0.0532
chr17	30594198	30618874	+	NM_144975	SLFN5	chr17	30593072	30594432	1361	544	74	78.05	4.59	1	chr17	30593614	30593615	MACS_peak_2958	15	0.0544
chr20	10363950	10552027	+	NM_001009608	SLX4IP	chr20	10362566	10364587	2022	1144	128	198.6	7.26	0	chr20	10363708	10363709	MACS_peak_4185	22	0.0633
chr15	65205107	65274587	+	NM_001145102	SMAD3	chr15	65204456	65205417	962	564	198	1332.27	46.21	0	chr15	65205018	65205019	MACS_peak_2522	102	0.2058
chr12	49925399	49950261	-	NM_001033873	SMAGP	chr12	49949370	49950076	707	507	31	58.6	4.32	2	chr12	49949875	49949876	MACS_peak_1873	9	0.0438
chr10	112317438	112354382	+	NM_005445	SMC3	chr10	112316704	112317667	964	383	85	200	10.09	0	chr10	112317085	112317086	MACS_peak_1063	33	0.0882
chr3	161600123	161635435	+	NM_001002800	SMC4	chr3	161599673	161600469	797	415	79	251.28	12.58	0	chr3	161600086	161600087	MACS_peak_5040	36	0.0991
chr4	39228940	39316876	-	NM_174921	SMIM14	chr4	39316620	39317297	678	524	32	72.69	5.61	1	chr4	39317142	39317143	MACS_peak_5262	11	0.0472
chr16	87257281	87269415	+	NR_024402	SNAI3-AS1	chr16	87256640	87257437	798	445	38	135.64	13.76	0	chr16	87257083	87257084	MACS_peak_2875	18	0.0476
chr1	37772636	37792532	-	NM_024700	SNIP1	chr1	37792259	37792935	677	345	42	229.73	30.7	0	chr1	37792602	37792603	MACS_peak_81	31	0.062
chr1	45014750	45014848	+	NR_000024	SNORD46	chr1	45013483	45014037	555	321	39	177.15	21.75	0	chr1	45013802	45013803	MACS_peak_97	32	0.0703
chr1	45014123	45014197	+	NR_000015	SNORD55	chr1	45013483	45014037	555	321	39	177.15	21.75	0	chr1	45013802	45013803	MACS_peak_97	32	0.0703
chr16	2145024	2145107	-	NR_002736	SNORD60	chr16	2144946	2145877	932	302	42	75.84	6.12	1	chr16	2145246	2145247	MACS_peak_2630	13	0.0451
chr22	23281617	23298509	+	NM_004175	SNRPD3	chr22	23281523	23282181	659	404	31	75.59	6.99	1	chr22	23281925	23281926	MACS_peak_4537	13	0.047
chr20	17870243	17897154	-	NM_014426	SNX5	chr20	17896510	17899013	2504	1196	233	660.51	31.9	0	chr20	17897704	17897705	MACS_peak_4211	91	0.0931
chr17	33761532	33815372	+	NM_014598	SOCS7	chr17	33760323	33763133	2811	912	317	131.55	3.85	0	chr17	33761233	33761234	MACS_peak_2976	34	0.1128
chr20	254238	258867	+	NM_006943	SOX12	chr20	252923	254230	1308	377	73	97.04	4.67	0	chr20	253298	253299	MACS_peak_4127	14	0.0558
chr6	21701950	21706828	+	NM_003107	SOX4	chr6	21701521	21702166	646	334	30	64.6	6.91	2	chr6	21701853	21701854	MACS_peak_6143	14	0.0464
chr17	23928709	23950183	-	NM_006461	SPAG5	chr17	23949143	23951249	2107	1016	228	510.64	23.22	0	chr17	23950157	23950158	MACS_peak_2918	93	0.1082
chr17	23950277	23968522	+	NR_040012	SPAG5-AS1	chr17	23949143	23951249	2107	1016	228	510.64	23.22	0	chr17	23950157	23950158	MACS_peak_2918	93	0.1082
chr20	47953335	47965487	-	NM_006038	SPATA2	chr20	47965535	47966091	557	171	31	53.87	5.02	3	chr20	47965704	47965705	MACS_peak_4386	14	0.0557
chr4	124063674	124460054	+	NM_145207	SPATA5	chr4	124063413	124063855	443	246	37	168.25	14.79	0	chr4	124063657	124063658	MACS_peak_5421	26	0.0835
chr5	141670175	141684804	-	NM_001127496	SPRY4	chr5	141684402	141685616	1215	743	46	78.04	6.12	1	chr5	141685143	141685144	MACS_peak_5914	12	0.0379
chr20	35407970	35467235	+	NM_198291	SRC	chr20	35407294	35408017	724	604	31	53.68	4.65	3	chr20	35407896	35407897	MACS_peak_4309	10	0.0428
chr7	100310636	100324221	+	NM_001128852	SRRT	chr7	100309955	100311096	1142	537	95	84.08	3.95	1	chr7	100310490	100310491	MACS_peak_6883	21	0.0832
chr6	36670067	36680222	+	NR_036610	SRSF3	chr6	36669705	36670410	706	384	33	58.7	6.12	2	chr6	36670087	36670088	MACS_peak_6257	14	0.0467
chr20	41519917	41525658	+	NR_034009	SRSF6	chr20	41520448	41521153	706	380	35	57.39	5.92	2	chr20	41520826	41520827	MACS_peak_4342	15	0.0496
chr18	21850214	21924609	-	NM_005637	SS18	chr18	21924502	21925555	1054	729	90	582.73	42.58	0	chr18	21925229	21925230	MACS_peak_3230	43	0.0854
chr11	65094518	65095815	+	NM_006396	SSSCA1	chr11	65093385	65094906	1522	922	69	76	4.47	1	chr11	65094305	65094306	MACS_peak_1470	12	0.0453
chr13	32575271	32757901	-	NM_178006	STARD13	chr13	32757589	32758331	743	357	44	72.48	6.46	1	chr13	32757944	32757945	MACS_peak_2162	19	0.0592
chr2	191548507	191587221	-	NM_139266	STAT1	chr2	191586932	191587881	950	332	47	76.91	6.93	1	chr2	191587262	191587263	MACS_peak_3957	17	0.0495
chr17	37718868	37794039	-	NM_003150	STAT3	chr17	37793975	37794778	804	458	36	52.09	5.71	3	chr17	37794431	37794432	MACS_peak_3008	14	0.0448
chr1	47488397	47552406	-	NM_003035	STIL	chr1	47552012	47552858	847	549	63	379.71	24.76	0	chr1	47552559	47552560	MACS_peak_108	25	0.0744
chr2	196706551	196744581	-	NM_004226	STK17B	chr2	196744375	196744947	573	162	46	193.67	14.95	0	chr2	196744535	196744536	MACS_peak_3968	27	0.0803
chr20	2030527	2077198	+	NM_080836	STK35	chr20	2030569	2031991	1423	519	94	223.97	7.46	0	chr20	2031086	2031087	MACS_peak_4145	18	0.0661
chr20	43028533	43142007	+	NM_006282	STK4	chr20	43027692	43029577	1886	1053	87	51.43	3.79	3	chr20	43028743	43028744	MACS_peak_4354	13	0.0461
chr20	43025853	43028513	-	NR_038341	STK4-AS1	chr20	43027692	43029577	1886	1053	87	51.43	3.79	3	chr20	43028743	43028744	MACS_peak_4354	13	0.0461
chr20	56659714	56687988	+	NR_037943	STX16	chr20	56659091	56660095	1005	577	67	68.79	7.58	1	chr20	56659666	56659667	MACS_peak_4442	31	0.0667
chr20	56659714	56724307	+	NR_037945	STX16-NPEPL1	chr20	56659091	56660095	1005	577	67	68.79	7.58	1	chr20	56659666	56659667	MACS_peak_4442	31	0.0667
chr1	170768882	170847596	+	NM_014283	SUCO	chr1	170768021	170769174	1154	297	54	83.34	5.91	1	chr1	170768316	170768317	MACS_peak_422	14	0.0468
chr22	37460664	37481970	-	NM_001199579	SUN2	chr22	37481405	37482592	1188	639	209	1245.59	47.62	0	chr22	37482042	37482043	MACS_peak_4599	109	0.1759
chr6	44902444	45453766	-	NM_003599	SUPT3H	chr6	45452954	45453620	667	332	32	53.46	5.71	3	chr6	45453284	45453285	MACS_peak_6300	14	0.048
chr19	44628127	44659148	+	NM_003169	SUPT5H	chr19	44627774	44628277	504	286	31	93.13	7.83	0	chr19	44628058	44628059	MACS_peak_3412	16	0.0615
chr11	64651326	64658579	-	NM_032431	SYVN1	chr11	64658437	64659572	1136	305	54	62.41	4.63	2	chr11	64658740	64658741	MACS_peak_1461	13	0.0475
chr4	1693014	1716703	+	NM_006342	TACC3	chr4	1692597	1693359	763	410	88	664.17	49.7	0	chr4	1693005	1693006	MACS_peak_5183	52	0.1153
chr17	59031962	59039457	+	NM_016360	TACO1	chr17	59031754	59032273	520	164	32	114.07	11.57	0	chr17	59031916	59031917	MACS_peak_3104	20	0.0615
chr17	32841089	32911339	+	NM_001166105	TADA2A	chr17	32839970	32842049	2080	1399	255	60.42	3.1	2	chr17	32841367	32841368	MACS_peak_2974	34	0.1226
chr17	31160571	31198359	+	NM_003487	TAF15	chr17	31159856	31160868	1013	677	51	60.79	4.76	2	chr17	31160531	31160532	MACS_peak_2963	14	0.0503
chr20	59983248	60074261	-	NM_003185	TAF4	chr20	60074206	60074861	656	316	41	113.89	13.02	0	chr20	60074520	60074521	MACS_peak_4453	28	0.0625
chr10	105117713	105138812	+	NM_006951	TAF5	chr10	105117116	105118032	917	478	91	305.51	15.2	0	chr10	105117592	105117593	MACS_peak_1033	41	0.0992
chr6	42126228	42156622	+	NM_138572	TAF8	chr6	42126207	42126905	699	362	64	212.55	11.66	0	chr6	42126567	42126568	MACS_peak_6279	30	0.0916
chr1	158154526	158161908	-	NM_003564	TAGLN2	chr1	158160622	158161647	1026	407	42	103.14	7.73	0	chr1	158161027	158161028	MACS_peak_370	12	0.0409
chr22	45537181	45950006	+	NM_014346	TBC1D22A	chr22	45536524	45537400	877	275	39	104.57	6.31	0	chr22	45536797	45536798	MACS_peak_4639	10	0.0445
chr3	187746549	187771026	-	NM_001134415	TBCCD1	chr3	187770524	187771350	827	512	40	111.16	8.4	0	chr3	187771034	187771035	MACS_peak_5132	14	0.0484
chr3	178221235	178397742	-	NM_024665	TBL1XR1	chr3	178397145	178398786	1642	296	99	345.65	16.57	0	chr3	178397439	178397440	MACS_peak_5088	26	0.0603
chr8	75019926	75047076	-	NM_001204864	TCEB1	chr8	75046900	75047525	626	334	42	151.88	12.23	0	chr8	75047232	75047233	MACS_peak_7128	22	0.0671
chr5	145807065	145871262	+	NM_006706	TCERG1	chr5	145806344	145807345	1002	639	51	91.19	5.06	0	chr5	145806981	145806982	MACS_peak_5925	12	0.0509
chr11	67563037	67574942	+	NM_006019	TCIRG1	chr11	67561872	67562590	719	442	31	62.4	5.1	2	chr11	67562312	67562313	MACS_peak_1500	10	0.0431
chr6	24758183	24775094	-	NM_016614	TDP2	chr6	24774768	24775418	651	385	31	120.62	12.23	0	chr6	24775151	24775152	MACS_peak_6150	15	0.0476
chr7	97682690	97719499	-	NM_015395	TECPR1	chr7	97718103	97720226	2124	948	138	94.13	3.11	0	chr7	97719049	97719050	MACS_peak_6852	14	0.065
chr17	26250126	26257412	-	NM_024683	TEFM	chr17	26256802	26257687	886	626	46	69.71	8.9	1	chr17	26257426	26257427	MACS_peak_2932	24	0.0519
chr1	45582141	45729427	-	NM_007170	TESK2	chr1	45729348	45730081	734	431	36	167.1	12.87	0	chr1	45729777	45729778	MACS_peak_101	13	0.049
chr6	10504901	10520593	-	NM_001032280	TFAP2A	chr6	10520136	10520839	704	380	36	102.9	10.91	0	chr6	10520514	10520515	MACS_peak_6098	19	0.0511
chr18	3437607	3448406	+	NM_173207	TGIF1	chr18	3437977	3438682	706	399	55	344.1	34.66	0	chr18	3438374	3438375	MACS_peak_3222	35	0.0779
chr20	34635289	34655769	+	NM_001199513	TGIF2	chr20	34635377	34636191	815	560	67	243.21	16.62	0	chr20	34635935	34635936	MACS_peak_4303	35	0.0822
chr20	34636370	34674374	+	NM_001199535	TGIF2-C20ORF24	chr20	34635377	34636191	815	560	67	243.21	16.62	0	chr20	34635935	34635936	MACS_peak_4303	35	0.0822
chr19	41217726	41237504	-	NM_152658	THAP8	chr19	41236920	41237879	960	683	56	170.37	12.23	0	chr19	41237601	41237602	MACS_peak_3400	22	0.0583
chr4	84040860	84060308	+	NM_024672	THAP9	chr4	84041095	84041725	631	131	41	195.31	12.55	0	chr4	84041224	84041225	MACS_peak_5333	16	0.065
chr4	84033628	84041093	-	NR_034077	THAP9-AS1	chr4	84041095	84041725	631	131	41	195.31	12.55	0	chr4	84041224	84041225	MACS_peak_5333	16	0.065
chr20	22974269	22978301	-	NM_000361	THBD	chr20	22978748	22979447	700	453	39	81.43	4.99	1	chr20	22979199	22979200	MACS_peak_4233	12	0.0557
chr15	87919821	87972257	+	NM_152259	TICRR	chr15	87919160	87919997	838	503	56	180.68	11.79	0	chr15	87919661	87919662	MACS_peak_2576	23	0.0668
chr8	144751216	144753628	+	NM_032862	TIGD5	chr8	144751375	144752264	890	777	37	93.53	7.95	0	chr8	144752150	144752151	MACS_peak_7349	13	0.0416
chr14	57945122	57963985	-	NM_012460	TIMM9	chr14	57963779	57964503	725	275	37	95.95	11.17	0	chr14	57964052	57964053	MACS_peak_2336	21	0.051
chr17	73681754	73694880	-	NM_003258	TK1	chr17	73694542	73695148	607	265	59	180.91	9.45	0	chr17	73694805	73694806	MACS_peak_3184	28	0.0972
chr20	30160969	30218722	+	NM_014742	TM9SF4	chr20	30160812	30161437	626	327	35	72.65	5.71	1	chr20	30161137	30161138	MACS_peak_4266	14	0.0559
chr12	48421559	48444984	+	NM_003217	TMBIM6	chr12	48421200	48421908	709	281	107	552.68	26.85	0	chr12	48421479	48421480	MACS_peak_1862	65	0.1509
chr1	93387886	93418834	-	NR_030761	TMED5	chr1	93418448	93419206	759	357	49	153.38	11.21	0	chr1	93418803	93418804	MACS_peak_215	22	0.0646
chr7	75454090	75461928	-	NM_031925	TMEM120A	chr7	75461232	75462610	1379	693	62	105.48	4.71	0	chr7	75461923	75461924	MACS_peak_6791	10	0.045
chr4	1687476	1692882	-	NM_001127266	TMEM129	chr4	1692597	1693359	763	410	88	664.17	49.7	0	chr4	1693005	1693006	MACS_peak_5183	52	0.1153
chr5	82384420	82409028	-	NM_174909	TMEM167A	chr5	82408400	82409458	1059	745	47	126.74	7.77	0	chr5	82409143	82409144	MACS_peak_5768	12	0.0444
chr20	48173680	48203742	-	NM_001162505	TMEM189	chr20	48202951	48204707	1757	1229	81	92.77	4.52	0	chr20	48204178	48204179	MACS_peak_4387	12	0.0461
chr20	48131067	48203742	-	NM_199203	TMEM189-UBE2V1	chr20	48202951	48204707	1757	1229	81	92.77	4.52	0	chr20	48204178	48204179	MACS_peak_4387	12	0.0461
chr9	110817235	110922046	-	NM_032012	TMEM245	chr9	110921992	110922592	601	335	31	71.66	8.94	1	chr9	110922325	110922326	MACS_peak_7530	19	0.0516
chr3	186690082	186699539	-	NM_080652	TMEM41A	chr3	186699249	186699851	603	247	38	99.9	9.17	0	chr3	186699494	186699495	MACS_peak_5124	21	0.063
chr14	19995851	19999477	-	NM_144568	TMEM55B	chr14	19999488	20000161	674	396	42	198.19	10.53	0	chr14	19999882	19999883	MACS_peak_2255	13	0.0623
chr7	77260980	77265683	-	NM_032936	TMEM60	chr7	77265211	77266341	1131	615	66	104.85	6.29	0	chr7	77265824	77265825	MACS_peak_6798	18	0.0584
chr8	133791373	133842096	-	NM_001145153	TMEM71	chr8	133841729	133842424	696	331	52	147.51	11.76	0	chr8	133842058	133842059	MACS_peak_7298	29	0.0747
chr19	46561710	46581827	+	NM_001098825	TMEM91	chr19	46561412	46562268	857	609	37	59.99	4.98	2	chr19	46562019	46562020	MACS_peak_3431	11	0.0432
chr12	97433481	97453543	+	NM_003276	TMPO	chr12	97433111	97433851	741	270	54	249.33	15.11	0	chr12	97433379	97433380	MACS_peak_2022	21	0.0729
chr12	97430881	97434135	-	NR_027157	TMPO-AS1	chr12	97433111	97433851	741	270	54	249.33	15.11	0	chr12	97433379	97433380	MACS_peak_2022	21	0.0729
chr11	57236570	57265021	+	NM_015959	TMX2	chr11	57236029	57237031	1003	565	73	188.38	7.1	0	chr11	57236592	57236593	MACS_peak_1400	18	0.0728
chr11	57236570	57343228	+	NR_037646	TMX2-CTNND1	chr11	57236029	57237031	1003	565	73	188.38	7.1	0	chr11	57236592	57236593	MACS_peak_1400	18	0.0728
chr19	4591028	4606580	+	NM_001167942	TNFAIP8L1	chr19	4589969	4590725	757	446	105	882.77	79.23	0	chr19	4590413	4590414	MACS_peak_3309	80	0.1387
chr3	197074632	197106829	-	NM_001010938	TNK2	chr3	197105933	197106573	641	205	46	219.32	17.27	0	chr3	197106136	197106137	MACS_peak_5172	24	0.0718
chr19	50086316	50098786	+	NM_001128917	TOMM40	chr19	50085259	50086195	937	633	46	78.68	4.89	1	chr19	50085890	50085891	MACS_peak_3452	12	0.0491
chr17	35798298	35827728	-	NM_001067	TOP2A	chr17	35827151	35828258	1108	654	175	1240.92	43.78	0	chr17	35827803	35827804	MACS_peak_2994	68	0.1579
chr3	134802138	134863427	-	NM_007027	TOPBP1	chr3	134862768	134863462	695	296	39	69.21	8.53	1	chr3	134863062	134863063	MACS_peak_4950	23	0.0561
chr1	178117799	178155835	+	NM_015602	TOR1AIP1	chr1	178117859	178118773	915	634	46	120.21	7.23	0	chr1	178118491	178118492	MACS_peak_445	13	0.0503
chr17	24919864	24924301	+	NM_138349	TP53I13	chr17	24916647	24920849	4203	2931	274	145.12	3.97	0	chr17	24919576	24919577	MACS_peak_2926	19	0.0652
chr20	29790564	29853264	+	NM_012112	TPX2	chr20	29790125	29791340	1216	562	317	2232.66	57.15	0	chr20	29790685	29790686	MACS_peak_4261	146	0.2607
chr16	2145799	2168131	+	NM_032271	TRAF7	chr16	2144946	2145877	932	302	42	75.84	6.12	1	chr16	2145246	2145247	MACS_peak_2630	13	0.0451
chr8	126511744	126519826	+	NM_025195	TRIB1	chr8	126511196	126512081	886	583	46	101.43	6.61	0	chr8	126511777	126511778	MACS_peak_7263	14	0.0519
chr3	161635984	161650320	-	NM_173084	TRIM59	chr3	161649494	161651249	1756	929	317	1645.57	61.51	0	chr3	161650421	161650422	MACS_peak_5041	176	0.1805
chr10	104394241	104408066	+	NM_030912	TRIM8	chr10	104394441	104396395	1955	256	88	78.07	4.85	1	chr10	104394695	104394696	MACS_peak_1028	14	0.045
chr7	100302885	100309012	+	NM_003302	TRIP6	chr7	100301874	100304516	2643	1425	159	135.96	4.21	0	chr7	100303297	100303298	MACS_peak_6882	16	0.0602
chr8	125532228	125534447	+	NM_017956	TRMT12	chr8	125532083	125533301	1219	240	46	110.12	5.79	0	chr8	125532321	125532322	MACS_peak_7259	9	0.0377
chr12	48003237	48011781	+	NM_005480	TROAP	chr12	48002794	48004030	1237	491	184	1243.91	46.03	0	chr12	48003283	48003284	MACS_peak_1857	73	0.1487
chr1	182287433	182309967	+	NM_052965	TSEN15	chr1	182287147	182287823	677	397	30	59.6	6.36	2	chr1	182287542	182287543	MACS_peak_461	13	0.0443
chr7	16759875	16790686	+	NM_014399	TSPAN13	chr7	16759321	16759931	611	303	46	145.85	14.95	0	chr7	16759622	16759623	MACS_peak_6603	34	0.0753
chr22	35736845	35746170	-	NM_001270483	TST	chr22	35745236	35745903	668	376	31	122.3	10.19	0	chr22	35745610	35745611	MACS_peak_4582	12	0.0464
chr11	62252527	62262684	+	NM_173810	TTC9C	chr11	62251270	62252439	1170	754	101	213.27	8.74	0	chr11	62252022	62252023	MACS_peak_1437	30	0.0863
chr1	117404471	117447014	+	NM_003594	TTF2	chr1	117403502	117404585	1084	591	119	633.89	32.04	0	chr1	117404091	117404092	MACS_peak_287	55	0.1098
chr6	80771040	80808963	+	NM_001166691	TTK	chr6	80770870	80771663	794	196	62	373.4	28.23	0	chr6	80771064	80771065	MACS_peak_6348	30	0.0781
chr12	47807832	47811571	-	NM_006082	TUBA1B	chr12	47810616	47811228	613	268	34	134.13	13.67	0	chr12	47810882	47810883	MACS_peak_1854	19	0.0555
chr12	47945131	47953380	+	NM_032704	TUBA1C	chr12	47944229	47945291	1063	770	197	1137.23	38.28	0	chr12	47944997	47944998	MACS_peak_1856	97	0.1853
chr9	139255531	139257980	+	NM_006088	TUBB4B	chr9	139254406	139255750	1345	870	196	1175.93	35.64	0	chr9	139255274	139255275	MACS_peak_7631	67	0.1457
chr12	2870293	2920567	+	NM_001160408	TULP3	chr12	2869868	2870501	634	298	31	74.21	8.67	1	chr12	2870164	2870165	MACS_peak_1715	17	0.0489
chr2	99301918	99319292	-	NM_005783	TXNDC9	chr2	99318880	99319511	632	464	34	95.09	9.04	0	chr2	99319342	99319343	MACS_peak_3714	17	0.0538
chr1	144149818	144153985	+	NM_006472	TXNIP	chr1	144149472	144149976	505	260	60	359.38	24.47	0	chr1	144149730	144149731	MACS_peak_297	40	0.1188
chr17	71772880	71778974	+	NM_182565	UBALD2	chr17	71772087	71773198	1112	613	222	1606.38	42.55	0	chr17	71772698	71772699	MACS_peak_3166	80	0.1996
chr20	43874661	43879003	+	NM_181799	UBE2C	chr20	43873987	43875815	1829	651	459	2704.9	57.19	0	chr20	43874636	43874637	MACS_peak_4361	187	0.251
chr19	60604461	60611137	-	NM_014501	UBE2S	chr19	60610832	60611798	967	457	202	1702.91	65.24	0	chr19	60611287	60611288	MACS_peak_3516	96	0.2089
chr1	200567407	200577717	-	NM_014176	UBE2T	chr1	200577400	200578230	831	445	171	1294.59	53.94	0	chr1	200577843	200577844	MACS_peak_513	97	0.2058
chr1	26481359	26505782	-	NM_183008	UBXN11	chr1	26505356	26506120	765	431	77	513.7	46.31	0	chr1	26505785	26505786	MACS_peak_57	53	0.1007
chr11	73363363	73371537	-	NM_003355	UCP2	chr11	73371765	73372679	915	289	84	368.76	17.06	0	chr11	73372052	73372053	MACS_peak_1526	32	0.0918
chr19	4860509	4913165	+	NM_001048201	UHRF1	chr19	4860737	4861447	711	256	99	706.09	45.33	0	chr19	4860991	4860992	MACS_peak_3314	63	0.1392
chr20	33353782	33463359	-	NM_001184977	UQCC	chr20	33463024	33463675	652	282	38	54.48	6.27	3	chr20	33463304	33463305	MACS_peak_4292	20	0.0583
chr1	62674562	62690063	+	NM_001017416	USP1	chr1	62674390	62675448	1059	272	78	203.19	8.29	0	chr1	62674660	62674661	MACS_peak_129	21	0.0737
chr3	180853626	180989883	+	NM_003940	USP13	chr3	180852954	180853642	689	285	43	215.05	17.48	0	chr3	180853237	180853238	MACS_peak_5097	20	0.0624
chr12	60940387	61016741	+	NM_001252079	USP15	chr12	60939774	60940644	871	465	46	83.9	6.52	1	chr12	60940237	60940238	MACS_peak_1931	16	0.0528
chr3	49120482	49133375	-	NM_001199161	USP19	chr3	49132971	49133702	732	355	59	195.08	15.29	0	chr3	49133324	49133325	MACS_peak_4778	35	0.0806
chr12	6831551	6846056	+	NM_003481	USP5	chr12	6830449	6831222	774	317	54	226.51	17.38	0	chr12	6830764	6830765	MACS_peak_1731	27	0.0698
chr1	115986096	116042368	+	NM_138959	VANGL1	chr1	115986445	115987175	731	406	76	314.71	20.53	0	chr1	115986849	115986850	MACS_peak_282	47	0.104
chr8	67705041	67742006	-	NM_025054	VCPIP1	chr8	67742181	67742763	583	291	31	78.4	7.83	1	chr8	67742470	67742471	MACS_peak_7109	16	0.0532
chr16	31009675	31013777	-	NM_024006	VKORC1	chr16	31013443	31013903	461	181	31	177.88	20.7	0	chr16	31013622	31013623	MACS_peak_2727	22	0.0672
chr11	133599770	133622896	+	NM_052875	VPS26B	chr11	133598947	133599410	464	119	30	151.42	16.31	0	chr11	133599064	133599065	MACS_peak_1698	20	0.0647
chr11	64620258	64635756	+	NM_013265	VPS51	chr11	64619969	64620897	929	200	44	85.12	8.94	1	chr11	64620167	64620168	MACS_peak_1458	19	0.0474
chr1	119375361	119484818	-	NM_015836	WARS2	chr1	119484232	119485030	799	600	53	212.93	16.1	0	chr1	119484830	119484831	MACS_peak_289	25	0.0663
chr2	74539034	74541526	+	NM_012477	WBP1	chr2	74538522	74539154	633	305	40	170.75	18.3	0	chr2	74538825	74538826	MACS_peak_3678	26	0.0632
chr10	122600676	122659028	+	NM_018117	WDR11	chr10	122600282	122601192	911	562	58	72.37	6.95	1	chr10	122600842	122600843	MACS_peak_1110	25	0.0637
chr10	122511313	122600681	-	NR_033850	WDR11-AS1	chr10	122600282	122601192	911	562	58	72.37	6.95	1	chr10	122600842	122600843	MACS_peak_1110	25	0.0637
chr10	1092775	1168237	+	NM_014023	WDR37	chr10	1092072	1092820	749	217	32	114.07	9.16	0	chr10	1092287	1092288	MACS_peak_680	11	0.0427
chr19	41237622	41287852	+	NM_001083961	WDR62	chr19	41236920	41237879	960	683	56	170.37	12.23	0	chr19	41237601	41237602	MACS_peak_3400	22	0.0583
chr11	62356958	62364204	-	NM_018093	WDR74	chr11	62363437	62364148	712	400	38	69.43	5.54	1	chr11	62363835	62363836	MACS_peak_1438	14	0.0534
chr10	105879635	105982110	-	NM_025145	WDR96	chr10	105981380	105982408	1029	714	47	89	5.81	0	chr10	105982092	105982093	MACS_peak_1039	12	0.0457
chr11	9551803	9567889	+	NM_003390	WEE1	chr11	9551400	9552315	916	356	93	319.16	19.28	0	chr11	9551754	9551755	MACS_peak_1219	52	0.1015
chr12	54581463	54607964	-	NM_032345	WIBG	chr12	54607586	54608484	899	317	38	76.23	7.45	1	chr12	54607901	54607902	MACS_peak_1903	14	0.0423
chr3	14161648	14195176	-	NM_004628	XPC	chr3	14194957	14195679	723	467	32	74.93	6.67	1	chr3	14195422	14195423	MACS_peak_4690	12	0.0443
chr5	82409072	82685335	+	NM_022550	XRCC4	chr5	82408400	82409458	1059	745	47	126.74	7.77	0	chr5	82409143	82409144	MACS_peak_5768	12	0.0444
chr22	40347240	40389998	+	NM_001469	XRCC6	chr22	40346704	40347747	1044	593	40	51.51	4.08	4	chr22	40347295	40347296	MACS_peak_4616	9	0.0383
chr11	101488380	101609364	+	NM_001195045	YAP1	chr11	101487434	101488337	904	216	45	84.53	5.28	1	chr11	101487648	101487649	MACS_peak_1627	12	0.0498
chr18	71038265	71050269	-	NM_175907	ZADH2	chr18	71050121	71050649	529	146	92	863.02	67.34	0	chr18	71050265	71050266	MACS_peak_3271	68	0.1739
chr19	63716708	63722733	-	NM_032792	ZBTB45	chr19	63722363	63723440	1078	750	57	197.13	12.49	0	chr19	63723111	63723112	MACS_peak_3529	18	0.0529
chr9	37428099	37455407	-	NM_014872	ZBTB5	chr9	37455220	37456252	1033	480	74	325.67	13.59	0	chr9	37455698	37455699	MACS_peak_7432	20	0.0716
chr12	121522098	121551496	-	NM_017612	ZCCHC8	chr12	121551253	121551785	533	313	55	184	11.67	0	chr12	121551564	121551565	MACS_peak_2119	34	0.1032
chr7	99836430	99864367	-	NM_017984	ZCWPW1	chr7	99863208	99866768	3561	1951	319	149.59	7.52	0	chr7	99865157	99865158	MACS_peak_6874	51	0.0896
chr11	57192049	57225235	+	NM_015457	ZDHHC5	chr11	57191188	57192406	1219	877	53	92.9	6.85	0	chr11	57192063	57192064	MACS_peak_1399	14	0.0435
chr6	37895284	38230377	+	NM_021943	ZFAND3	chr6	37894498	37895294	797	412	35	83.24	5.74	1	chr6	37894908	37894909	MACS_peak_6268	10	0.0439
chr11	64608269	64612450	+	NM_006782	ZFPL1	chr11	64607579	64608416	838	293	40	70.95	5.24	1	chr11	64607870	64607871	MACS_peak_1457	12	0.0477
chr7	98940208	98969381	+	NM_145102	ZKSCAN5	chr7	98939755	98941175	1421	1050	106	65.97	4.45	2	chr7	98940803	98940804	MACS_peak_6867	24	0.0746
chr5	140060215	140066423	+	NM_144723	ZMAT2	chr5	140059818	140060302	485	289	38	99.07	8.38	0	chr5	140060105	140060106	MACS_peak_5900	24	0.0784
chr11	9439087	9506647	+	NM_003442	ZNF143	chr11	9438222	9439579	1358	660	90	185.47	9.27	0	chr11	9438880	9438881	MACS_peak_1215	25	0.0663
chr19	49198916	49209912	+	NM_006300	ZNF230	chr19	49198666	49199318	653	390	30	83.75	6.12	1	chr19	49199054	49199055	MACS_peak_3445	10	0.0459
chr1	198642042	198645789	-	NM_012482	ZNF281	chr1	198645545	198646335	791	481	35	89.92	7.26	0	chr1	198646024	198646025	MACS_peak_498	12	0.0442
chr20	44010698	44034240	-	NM_022095	ZNF335	chr20	44033289	44035041	1753	1075	95	149.49	5.36	0	chr20	44034362	44034363	MACS_peak_4363	14	0.0542
chr9	98188045	98220490	-	NM_153695	ZNF367	chr9	98220387	98221167	781	185	32	129.08	9.9	0	chr9	98220570	98220571	MACS_peak_7502	10	0.041
chr7	99052506	99067966	+	NM_145115	ZNF498	chr7	99051918	99052941	1024	546	66	54.65	3.92	3	chr7	99052462	99052463	MACS_peak_6868	17	0.0645
chr10	76827608	76831519	-	NM_032772	ZNF503	chr10	76832003	76832841	839	114	33	55.49	4.51	3	chr10	76832115	76832116	MACS_peak_901	9	0.0393
chr10	76831291	76838746	+	NR_024421	ZNF503-AS2	chr10	76832003	76832841	839	114	33	55.49	4.51	3	chr10	76832115	76832116	MACS_peak_901	9	0.0393
chr10	97879461	97913507	+	NM_014803	ZNF518A	chr10	97879388	97880179	792	368	36	56.74	5.91	3	chr10	97879754	97879755	MACS_peak_987	14	0.0455
chr16	30488523	30491229	-	NM_001024683	ZNF688	chr16	30490431	30491324	894	565	54	163.11	12.76	0	chr16	30490994	30490995	MACS_peak_2719	24	0.0604
chr16	30521379	30529208	-	NM_138447	ZNF689	chr16	30528957	30529503	547	325	33	174.23	21.64	0	chr16	30529280	30529281	MACS_peak_2721	23	0.0603
chr8	144444933	144453495	+	NM_030895	ZNF696	chr8	144444696	144445397	702	368	34	111.06	8.16	0	chr8	144445062	144445063	MACS_peak_7345	12	0.0484
chr16	30472585	30477143	-	NM_033410	ZNF764	chr16	30477061	30477658	598	389	35	179.64	12.23	0	chr16	30477448	30477449	MACS_peak_2718	13	0.0585
chr16	30499494	30504593	-	NM_152458	ZNF785	chr16	30504208	30505109	902	438	93	461.15	23.91	0	chr16	30504644	30504645	MACS_peak_2720	43	0.1031
chr7	98908450	98923153	+	NM_213603	ZNF789	chr7	98908053	98909327	1275	257	79	56.02	5.05	3	chr7	98908308	98908309	MACS_peak_6866	22	0.062
chr17	31916585	31925775	+	NM_004773	ZNHIT3	chr17	31916066	31917181	1116	519	54	78.6	5.92	1	chr17	31916583	31916584	MACS_peak_2966	15	0.0484

## Sheet: HighCoverage_OE33_specific
chrom	txStart	txEnd	strand	RefSeqID	GeneSymbol	chromosome	start	end	length	summit	tags	pValue	fold_enrichment	FDR(%)	chromosome	s_start	s_end	peak_id	s_FC	Tag Density/Length
chr20	34287752	34308277	+	NM_001271874	AAR2	chr20	34287403	34288641	1239	409	70	52.64	5.86	3	chr20	34287810	34287811	MACS_peak_4300	23	0.0565
chr4	56899213	56948395	-	NM_181806	AASDH	chr4	56947722	56948187	466	325	38	165.72	16.68	0	chr4	56948045	56948046	MACS_peak_5292	30	0.0815
chr1	94656520	94716848	+	NM_001122674	ABCD3	chr1	94655454	94656425	972	208	43	62.38	5.71	2	chr1	94655660	94655661	MACS_peak_225	14	0.0442
chr7	72788362	72791126	-	NR_026912	ABHD11	chr7	72790981	72791966	986	420	35	56.72	4.2	3	chr7	72791399	72791400	MACS_peak_6779	8	0.0355
chr17	32516039	32841015	-	NM_198839	ACACA	chr17	32839970	32842049	2080	1399	255	60.42	3.1	2	chr17	32841367	32841368	MACS_peak_2974	34	0.1226
chr6	24775241	24813274	+	NM_018473	ACOT13	chr6	24774768	24775418	651	385	31	120.62	12.23	0	chr6	24775151	24775152	MACS_peak_6150	15	0.0476
chr10	90684810	90741127	-	NM_001141945	ACTA2	chr10	90740886	90741737	852	632	51	100.51	7.65	0	chr10	90741516	90741517	MACS_peak_949	20	0.0599
chr3	180763401	180788887	+	NM_177989	ACTL6A	chr3	180762876	180763861	986	721	45	104.23	7.78	0	chr3	180763595	180763596	MACS_peak_5096	14	0.0456
chr17	73694992	73715377	+	NM_001145526	AFMID	chr17	73694542	73695148	607	265	59	180.91	9.45	0	chr17	73694805	73694806	MACS_peak_3184	28	0.0972
chr10	88720477	88759940	+	NM_133447	AGAP11	chr10	88720761	88721704	944	434	59	133.09	7.75	0	chr10	88721193	88721194	MACS_peak_943	19	0.0625
chr7	99974769	100003779	+	NM_006076	AGFG2	chr7	99973805	99976247	2443	662	175	108.77	9.27	0	chr7	99974465	99974466	MACS_peak_6877	47	0.0716
chr7	16798788	16811263	-	NM_006408	AGR2	chr7	16810587	16812060	1474	913	83	83.49	5.53	1	chr7	16811498	16811499	MACS_peak_6605	19	0.0563
chr7	6015407	6029991	+	NM_006303	AIMP2	chr7	6015132	6015820	689	271	37	117.29	10.23	0	chr7	6015401	6015402	MACS_peak_6572	17	0.0537
chr6	88441296	88468704	-	NM_018064	AKIRIN2	chr6	88468284	88469139	856	497	69	309.91	16.02	0	chr6	88468779	88468780	MACS_peak_6357	26	0.0806
chr12	108010375	108015676	-	NM_001145375	ALKBH2	chr12	108015163	108015951	789	281	35	53.21	5.91	3	chr12	108015442	108015443	MACS_peak_2050	14	0.0444
chr11	46374537	46572195	-	NM_001267782	AMBRA1	chr11	46571901	46573000	1100	249	50	65.65	6.71	2	chr11	46572148	46572149	MACS_peak_1375	17	0.0455
chr3	135679235	135687553	-	NM_015391	ANAPC13	chr3	135686969	135688055	1087	778	58	57.86	4.48	2	chr3	135687745	135687746	MACS_peak_4953	15	0.0534
chr12	120230430	120274648	-	NM_016237	ANAPC5	chr12	120274234	120275040	807	520	43	84.55	9.7	1	chr12	120274752	120274753	MACS_peak_2109	23	0.0533
chr7	36395956	36459925	+	NM_018685	ANLN	chr7	36395477	36397068	1592	508	132	395.44	15.42	0	chr7	36395983	36395984	MACS_peak_6669	38	0.0829
chr20	3749170	3753954	+	NM_001204446	AP5S1	chr20	3748517	3749675	1159	680	66	90.93	4.96	0	chr20	3749195	3749196	MACS_peak_4162	15	0.0569
chr10	98971919	99042420	-	NM_032900	ARHGAP19	chr10	99042111	99042757	647	445	63	216.16	11.31	0	chr10	99042554	99042555	MACS_peak_994	30	0.0974
chr10	98902788	99042420	-	NR_037909	ARHGAP19-SLIT1	chr10	99042111	99042757	647	445	63	216.16	11.31	0	chr10	99042554	99042555	MACS_peak_994	30	0.0974
chr9	35649340	35655278	-	NM_032818	ARHGEF39	chr9	35655064	35655544	481	138	30	105.16	12.23	0	chr9	35655200	35655201	MACS_peak_7426	22	0.0624
chr1	233396832	233558155	-	NM_016374	ARID4B	chr1	233557831	233559378	1548	471	81	226.97	10.06	0	chr1	233558300	233558301	MACS_peak_648	17	0.0523
chr7	12693435	12697083	+	NM_005738	ARL4A	chr7	12692640	12693185	546	290	90	513.47	29.95	0	chr7	12692928	12692929	MACS_peak_6588	71	0.1648
chr2	153282652	153326013	+	NM_152522	ARL6IP6	chr2	153281995	153283511	1517	1221	64	93.45	4.71	0	chr2	153283214	153283215	MACS_peak_3865	10	0.0422
chr11	13255900	13365388	+	NM_001030273	ARNTL	chr11	13255016	13255968	953	633	51	96.57	9.58	0	chr11	13255647	13255648	MACS_peak_1241	23	0.0535
chr7	98810233	98830340	+	NM_005720	ARPC1B	chr7	98809506	98811310	1805	810	84	55.15	3.58	3	chr7	98810314	98810315	MACS_peak_6863	12	0.0465
chr19	14091320	14108440	-	NM_018154	ASF1B	chr19	14108062	14108778	717	371	35	123.67	11.69	0	chr19	14108431	14108432	MACS_peak_3357	16	0.0488
chr8	124401271	124477886	-	NM_014109	ATAD2	chr8	124477670	124478490	821	518	76	222.62	10.74	0	chr8	124478186	124478187	MACS_peak_7252	31	0.0926
chr17	26183148	26246421	+	NM_024857	ATAD5	chr17	26182490	26183380	891	553	77	141.01	8.59	0	chr17	26183041	26183042	MACS_peak_2930	33	0.0864
chr11	46595401	46654144	+	NM_014741	ATG13	chr11	46595832	46596625	794	301	36	95.34	7.89	0	chr11	46596131	46596132	MACS_peak_1376	13	0.0453
chr2	38375532	38457936	-	NM_001135673	ATL2	chr2	38457582	38458078	497	382	34	192.6	20.24	0	chr2	38457962	38457963	MACS_peak_3610	22	0.0684
chr7	98893719	98901760	-	NM_001039178	ATP5J2	chr7	98900751	98902050	1300	1009	88	50.19	4.91	4	chr7	98901758	98901759	MACS_peak_6865	25	0.0677
chr7	98852297	98901760	-	NM_001198879	ATP5J2-PTCD1	chr7	98900751	98902050	1300	1009	88	50.19	4.91	4	chr7	98901758	98901759	MACS_peak_6865	25	0.0677
chr3	143650766	143780358	-	NM_001184	ATR	chr3	143780031	143780605	575	299	32	61.01	6.88	2	chr3	143780328	143780329	MACS_peak_4989	18	0.0557
chr16	28741869	28756059	+	NM_007245	ATXN2L	chr16	28742466	28743095	630	301	33	77.01	8.94	1	chr16	28742765	28742766	MACS_peak_2712	19	0.0524
chr7	105032456	105304267	-	NM_020725	ATXN7L1	chr7	105303718	105305907	2190	120	117	53.41	3.18	3	chr7	105303836	105303837	MACS_peak_6917	14	0.0534
chr19	46552161	46561918	-	NM_030578	B9D2	chr19	46561412	46562268	857	609	37	59.99	4.98	2	chr19	46562019	46562020	MACS_peak_3431	11	0.0432
chr19	17239231	17251162	+	NM_001033549	BABAM1	chr19	17238823	17239461	639	301	36	151.06	14.53	0	chr19	17239122	17239123	MACS_peak_3372	19	0.0563
chr11	65526125	65528193	+	NM_003860	BANF1	chr11	65526120	65527012	893	197	46	58.51	6.12	2	chr11	65526315	65526316	MACS_peak_1479	18	0.0515
chr7	107008439	107050998	+	NM_001008405	BCAP29	chr7	107007723	107008721	999	209	86	77.95	6.57	1	chr7	107007930	107007931	MACS_peak_6925	36	0.0861
chr19	46595533	46622750	+	NM_000709	BCKDHA	chr19	46594909	46595481	573	254	32	58.51	5.19	2	chr19	46595161	46595162	MACS_peak_3432	14	0.0558
chr3	188921858	188946207	-	NM_001706	BCL6	chr3	188945773	188946439	667	397	31	61.95	7.53	2	chr3	188946168	188946169	MACS_peak_5141	16	0.0465
chr1	145479805	145564639	+	NM_004326	BCL9	chr1	145479229	145479906	678	337	31	62.23	4.8	2	chr1	145479564	145479565	MACS_peak_304	10	0.0457
chr11	101723122	101754611	+	NM_001256166	BIRC2	chr11	101722581	101723395	815	547	37	63.23	4.45	2	chr11	101723126	101723127	MACS_peak_1634	10	0.0454
chr17	73721871	73733311	+	NM_001168	BIRC5	chr17	73721609	73722517	909	309	87	580.54	50.04	0	chr17	73721916	73721917	MACS_peak_3185	54	0.0957
chr15	89061582	89159690	+	NM_000057	BLM	chr15	89060947	89061988	1042	781	45	131.07	7.08	0	chr15	89061726	89061727	MACS_peak_2588	10	0.0432
chr12	54396342	54399758	+	NR_037656	BLOC1S1	chr12	54395969	54396621	653	174	37	81.31	5.48	1	chr12	54396141	54396142	MACS_peak_1901	13	0.0567
chr12	54396084	54404793	+	NR_037658	BLOC1S1-RDH5	chr12	54395969	54396621	653	174	37	81.31	5.48	1	chr12	54396141	54396142	MACS_peak_1901	13	0.0567
chr7	2543969	2561918	-	NM_152743	BRAT1	chr7	2561308	2562075	768	458	44	172.15	13.51	0	chr7	2561764	2561765	MACS_peak_6548	19	0.0573
chr11	65861379	65869158	-	NM_001024957	BRMS1	chr11	65868980	65869588	609	232	34	121.45	8.37	0	chr11	65869210	65869211	MACS_peak_1483	13	0.0558
chr11	13366131	13441414	-	NM_032320	BTBD10	chr11	13441212	13442190	979	637	91	267.35	16.08	0	chr11	13441847	13441848	MACS_peak_1242	46	0.093
chr3	15618258	15662329	+	NM_000060	BTD	chr3	15617734	15618701	968	434	45	106.8	8.34	0	chr3	15618166	15618167	MACS_peak_4692	15	0.0465
chr2	111111880	111152155	-	NM_004336	BUB1	chr2	111151705	111152560	856	577	53	172.77	8.9	0	chr2	111152280	111152281	MACS_peak_3744	16	0.0619
chr15	38240501	38300629	+	NM_001211	BUB1B	chr15	38240212	38241355	1144	315	61	103.09	11.05	0	chr15	38240525	38240526	MACS_peak_2461	28	0.0533
chr10	124903749	124914876	+	NM_001007793	BUB3	chr10	124903502	124904197	696	360	69	235.5	14.46	0	chr10	124903860	124903861	MACS_peak_1126	39	0.0991
chr11	57265297	57267459	+	NM_170746	C11orf31	chr11	57265092	57265635	544	290	31	58.6	7.39	2	chr11	57265380	57265381	MACS_peak_1401	20	0.057
chr11	33676229	33678862	-	NM_001166692	C11orf91	chr11	33678554	33679357	804	311	50	143.16	9.79	0	chr11	33678863	33678864	MACS_peak_1315	20	0.0622
chr12	50750024	50757546	+	NM_021934	C12orf44	chr12	50749674	50750511	838	253	43	98.8	8.32	0	chr12	50749925	50749926	MACS_peak_1877	17	0.0513
chr12	6923463	6925426	+	NM_138425	C12orf57	chr12	6923079	6923802	724	220	37	73.81	5.68	1	chr12	6923297	6923298	MACS_peak_1732	13	0.0511
chr12	122283796	122308459	+	NM_152269	C12orf65	chr12	122283178	122283952	775	253	34	73.29	5.85	1	chr12	122283429	122283430	MACS_peak_2122	11	0.0439
chr19	40940883	40951917	+	NM_001039887	C19orf55	chr19	40940556	40940996	441	209	30	82.48	7.34	1	chr19	40940763	40940764	MACS_peak_3398	18	0.068
chr1	219569892	219576261	-	NR_024236	C1orf140	chr1	219575569	219576100	532	184	37	109.57	8.74	0	chr1	219575751	219575752	MACS_peak_581	20	0.0695
chr1	148521852	148526125	+	NM_144697	C1orf51	chr1	148520939	148521755	817	314	40	160.94	11.04	0	chr1	148521251	148521252	MACS_peak_313	13	0.049
chr20	35190637	35241388	-	NM_213632	C20orf132	chr20	35240731	35241721	991	277	49	63.56	6.12	2	chr20	35241006	35241007	MACS_peak_4308	17	0.0494
chr20	17897761	17919762	+	NM_052865	C20orf72	chr20	17896510	17899013	2504	1196	233	660.51	31.9	0	chr20	17897704	17897705	MACS_peak_4211	91	0.0931
chr21	46545474	46568213	-	NM_058180	C21orf58	chr21	46567858	46568515	658	398	39	207.72	16.84	0	chr21	46568254	46568255	MACS_peak_4514	17	0.0593
chr21	45179068	45184256	-	NR_027129	C21orf67	chr21	45183904	45184513	610	379	33	93.31	9.04	0	chr21	45184281	45184282	MACS_peak_4512	17	0.0541
chr2	200484223	200501241	+	NM_153689	C2orf69	chr2	200483804	200484470	667	354	48	201.08	16.74	0	chr2	200484156	200484157	MACS_peak_3982	26	0.072
chr5	43522559	43551030	-	NM_198566	C5orf34	chr5	43550316	43551263	948	558	55	118.27	7.17	0	chr5	43550872	43550873	MACS_peak_5674	17	0.058
chr6	2567970	2580297	-	NM_152554	C6orf195	chr6	2579571	2580116	546	199	31	107.24	8.48	0	chr6	2579768	2579769	MACS_peak_6064	14	0.0568
chr7	40141099	40866891	+	NM_001193311	C7orf10	chr7	40140493	40141046	554	301	31	79.57	11.29	1	chr7	40140792	40140793	MACS_peak_6678	24	0.056
chr7	48041632	48067419	+	NM_001100159	C7orf57	chr7	48041279	48041966	688	278	47	138.1	9.51	0	chr7	48041555	48041556	MACS_peak_6716	21	0.0683
chr8	67742340	67755931	+	NM_019607	C8orf44	chr8	67742181	67742763	583	291	31	78.4	7.83	1	chr8	67742470	67742471	MACS_peak_7109	16	0.0532
chr8	67742340	67936811	+	NM_001204173	C8orf44-SGK3	chr8	67742181	67742763	583	291	31	78.4	7.83	1	chr8	67742470	67742471	MACS_peak_7109	16	0.0532
chr19	51796351	51805879	+	NM_005184	CALM3	chr19	51795728	51796423	696	381	40	102.13	10.82	0	chr19	51796107	51796108	MACS_peak_3468	23	0.0575
chr12	65949327	65994655	+	NM_018448	CAND1	chr12	65948915	65949771	857	496	38	56.75	4.22	3	chr12	65949409	65949410	MACS_peak_1951	10	0.0443
chr11	2978727	3035257	-	NM_139273	CARS	chr11	3034927	3035802	876	247	32	70.49	7.73	1	chr11	3035172	3035173	MACS_peak_1195	12	0.0365
chr11	34417047	34450183	+	NM_001752	CAT	chr11	34416913	34417675	763	106	30	52.84	4.59	3	chr11	34417017	34417018	MACS_peak_1323	9	0.0393
chr7	115952298	115988475	+	NM_001172895	CAV1	chr7	115950458	115956145	5688	1531	569	66.71	4.18	1	chr7	115951987	115951988	MACS_peak_6934	41	0.1
chr12	52910996	52960182	-	NM_012117	CBX5	chr12	52959134	52960994	1861	1427	117	312.31	12.23	0	chr12	52960559	52960560	MACS_peak_1894	25	0.0629
chr1	93418868	93516875	+	NM_206886	CCDC18	chr1	93418448	93419206	759	357	49	153.38	11.21	0	chr1	93418803	93418804	MACS_peak_215	22	0.0646
chr11	27316636	27341371	-	NM_030771	CCDC34	chr11	27341015	27341792	778	357	66	178.54	10.84	0	chr11	27341370	27341371	MACS_peak_1290	31	0.0848
chr12	93226186	93377895	-	NM_016122	CCDC41	chr12	93377616	93378330	715	480	37	114.64	7.34	0	chr12	93378094	93378095	MACS_peak_2008	12	0.0517
chr12	368776	422067	+	NM_001130148	CCDC77	chr12	368358	369314	957	308	42	67.66	4.95	1	chr12	368664	368665	MACS_peak_1701	11	0.0439
chr14	99047355	99140480	-	NM_001144995	CCDC85C	chr14	99140268	99141052	785	396	126	1130.62	77.25	0	chr14	99140662	99140663	MACS_peak_2408	78	0.1605
chr12	47368507	47397048	-	NM_001240	CCNT1	chr12	47396568	47397291	724	301	32	53.5	6.2	3	chr12	47396867	47396868	MACS_peak_1848	14	0.0442
chr19	50601306	50605864	+	NM_012099	CD3EAP	chr19	50600328	50601260	933	545	35	72.85	4.66	1	chr19	50600871	50600872	MACS_peak_3456	8	0.0375
chr1	116858678	116915238	-	NM_001779	CD58	chr1	116914540	116915301	762	510	32	74.35	5.83	1	chr1	116915048	116915049	MACS_peak_284	10	0.042
chr3	48173671	48204805	-	NM_001789	CDC25A	chr3	48204535	48205217	683	291	31	115.29	10.6	0	chr3	48204824	48204825	MACS_peak_4770	13	0.0454
chr5	137648857	137695415	-	NM_001790	CDC25C	chr5	137695166	137696000	835	281	79	304.3	17.32	0	chr5	137695445	137695446	MACS_peak_5887	39	0.0946
chr12	6828232	6830717	-	NM_031299	CDCA3	chr12	6830449	6831222	774	317	54	226.51	17.38	0	chr12	6830764	6830765	MACS_peak_1731	27	0.0698
chr14	104546954	104558470	-	NM_145701	CDCA4	chr14	104558352	104558890	539	258	51	312.62	27.45	0	chr14	104558608	104558609	MACS_peak_2432	35	0.0946
chr11	64601502	64608191	-	NM_080668	CDCA5	chr11	64607579	64608416	838	293	40	70.95	5.24	1	chr11	64607870	64607871	MACS_peak_1457	12	0.0477
chr6	111037873	111243105	-	NM_015076	CDK19	chr6	111243023	111244207	1185	877	99	510.15	21.02	0	chr6	111243898	111243899	MACS_peak_6389	29	0.0835
chr11	67030536	67032234	-	NM_001271849	CDK2AP2	chr11	67031894	67032709	816	435	61	236.57	16.13	0	chr11	67032327	67032328	MACS_peak_1496	29	0.0748
chr12	12761568	12766572	+	NM_004064	CDKN1B	chr12	12761210	12761759	550	136	31	93.17	6.41	0	chr12	12761344	12761345	MACS_peak_1749	12	0.0564
chr1	51206954	51212894	+	NM_001262	CDKN2C	chr1	51206701	51207402	702	342	36	171.54	11.74	0	chr1	51207041	51207042	MACS_peak_109	12	0.0513
chr20	3712497	3715337	-	NM_001810	CENPB	chr20	3715193	3715842	650	351	33	66.54	5.68	1	chr20	3715542	3715543	MACS_peak_4158	13	0.0508
chr4	68020583	68093851	-	NM_001812	CENPC1	chr4	68093628	68094203	576	272	38	119.87	9.79	0	chr4	68093898	68093899	MACS_peak_5299	20	0.066
chr4	104246411	104339015	-	NM_001813	CENPE	chr4	104338816	104339486	671	229	53	236.83	16.51	0	chr4	104339043	104339044	MACS_peak_5376	27	0.079
chr1	172035310	172060400	-	NM_033319	CENPL	chr1	172059860	172060830	971	278	86	318.2	9.14	0	chr1	172060136	172060137	MACS_peak_424	20	0.0886
chr2	24869678	24898749	+	NM_001199803	CENPO	chr2	24869489	24870013	525	330	41	164.36	14.36	0	chr2	24869817	24869818	MACS_peak_3573	27	0.0781
chr11	95163272	95205506	+	NM_001243777	CEP57	chr11	95161958	95163761	1804	748	94	162.92	8.44	0	chr11	95162704	95162705	MACS_peak_1612	20	0.0521
chr3	135687586	135766560	+	NM_001042400	CEP63	chr3	135686969	135688055	1087	778	58	57.86	4.48	2	chr3	135687745	135687746	MACS_peak_4953	15	0.0534
chr3	139695876	139795819	-	NM_024491	CEP70	chr3	139796159	139796809	651	296	45	166.33	16.13	0	chr3	139796453	139796454	MACS_peak_4965	29	0.0691
chr2	201691513	201745656	+	NM_001127183	CFLAR	chr2	201691353	201692012	660	317	32	57.41	7.17	2	chr2	201691668	201691669	MACS_peak_3989	17	0.0485
chr13	114098066	114110905	+	NM_032436	CHAMP1	chr13	114097709	114098305	597	304	56	285.41	20.18	0	chr13	114098011	114098012	MACS_peak_2253	33	0.0938
chr12	118607977	118799478	-	NM_007174	CIT	chr12	118799402	118800071	670	276	78	470.63	23.18	0	chr12	118799676	118799677	MACS_peak_2094	36	0.1164
chr1	153213741	153218349	+	NR_024163	CKS1B	chr1	153213293	153214078	786	432	45	162.21	14.39	0	chr1	153213723	153213724	MACS_peak_336	22	0.0573
chr9	91115932	91121438	+	NM_001827	CKS2	chr9	91115731	91116099	369	179	47	329.49	24.47	0	chr9	91115908	91115909	MACS_peak_7489	34	0.1274
chr2	121811821	122123522	-	NM_001207051	CLASP1	chr2	122123590	122124352	763	603	31	101.68	7.9	0	chr2	122124191	122124192	MACS_peak_3793	11	0.0406
chr4	170817787	170880913	+	NM_001243374	CLCN3	chr4	170817668	170818394	727	171	34	107	12.23	0	chr4	170817837	170817838	MACS_peak_5513	18	0.0468
chr7	89870583	89883204	+	NM_012129	CLDN12	chr7	89869911	89871976	2066	1203	143	70.64	6.22	1	chr7	89871112	89871113	MACS_peak_6826	33	0.0692
chr5	157145328	157218761	-	NM_014666	CLINT1	chr5	157217974	157218904	931	389	45	150.63	13.67	0	chr5	157218361	157218362	MACS_peak_5962	19	0.0483
chr11	57181791	57185913	+	NM_006831	CLP1	chr11	57181580	57182094	515	251	31	117.97	10.71	0	chr11	57181829	57181830	MACS_peak_1398	17	0.0602
chr16	57111350	57221291	-	NM_001265612	CNOT1	chr16	57221072	57221789	718	313	40	66.56	6.12	1	chr16	57221383	57221384	MACS_peak_2798	17	0.0557
chr19	59333247	59351258	+	NM_014516	CNOT3	chr19	59332737	59333450	714	326	31	91.08	8.16	0	chr19	59333061	59333062	MACS_peak_3507	12	0.0434
chr2	165249503	165406174	-	NM_014900	COBLL1	chr2	165406794	165407479	686	330	36	82.02	7.46	1	chr2	165407122	165407123	MACS_peak_3892	16	0.0525
chr16	69071972	69114958	-	NM_001195139	COG4	chr16	69114796	69115767	972	335	54	168.13	12.49	0	chr16	69115129	69115130	MACS_peak_2834	21	0.0556
chr4	84175262	84215995	+	NM_001258006	COPS4	chr4	84174971	84175751	781	118	43	156.19	12.28	0	chr4	84175087	84175088	MACS_peak_5334	18	0.0551
chr7	99524518	99527758	+	NM_006833	COPS6	chr7	99523887	99525327	1441	522	90	54.76	5.01	3	chr7	99524407	99524408	MACS_peak_6872	23	0.0625
chr12	6703440	6711302	+	NM_016319	COPS7A	chr12	6703158	6703985	828	200	38	108.63	10.95	0	chr12	6703356	6703357	MACS_peak_1727	17	0.0459
chr2	232359405	232381678	+	NM_022730	COPS7B	chr2	232358944	232359673	730	429	38	85.97	8.47	0	chr2	232359371	232359372	MACS_peak_4079	18	0.0521
chr12	53005140	53031902	+	NM_001271734	COPZ1	chr12	53004500	53005100	601	337	31	92.95	11.07	0	chr12	53004835	53004836	MACS_peak_1895	19	0.0516
chr12	119425464	119451347	-	NM_032314	COQ5	chr12	119451883	119452404	522	378	42	251.91	16.6	0	chr12	119452259	119452260	MACS_peak_2103	19	0.0805
chr16	18986417	18998918	+	NM_016138	COQ7	chr16	18986130	18986984	855	282	34	95.1	7.2	0	chr16	18986410	18986411	MACS_peak_2686	10	0.0398
chr7	971011	981761	-	NM_001031617	COX19	chr7	981136	981850	715	560	40	52.59	4.39	3	chr7	981694	981695	MACS_peak_6531	14	0.0559
chr16	21219670	21237413	+	NR_026675	CRYM-AS1	chr16	21219380	21219916	537	189	30	86.28	7.12	0	chr16	21219567	21219568	MACS_peak_2696	13	0.0559
chr10	53125251	53129361	-	NM_015235	CSTF2T	chr10	53128992	53130024	1033	729	53	112.29	8	0	chr10	53129719	53129720	MACS_peak_808	17	0.0513
chr3	41215945	41256943	+	NM_001098210	CTNNB1	chr3	41215377	41216181	805	429	35	83.85	5.83	1	chr3	41215804	41215805	MACS_peak_4753	10	0.0435
chr2	225043110	225158358	-	NM_003590	CUL3	chr2	225158507	225158991	485	191	33	114.19	10.7	0	chr2	225158696	225158697	MACS_peak_4054	21	0.068
chr16	68015998	68057668	+	NM_030579	CYB5B	chr16	68015460	68016203	744	214	38	92.2	6.57	0	chr16	68015672	68015673	MACS_peak_2829	13	0.0511
chr7	25124794	25131505	-	NM_018947	CYCS	chr7	25131304	25132067	764	241	56	99	7.54	0	chr7	25131543	25131544	MACS_peak_6628	25	0.0733
chr7	6415271	6454168	-	NM_001142936	DAGLB	chr7	6453198	6453984	787	217	39	64.31	6.82	2	chr7	6453413	6453414	MACS_peak_6575	17	0.0496
chr11	60857229	60872807	+	NM_015533	DAK	chr11	60856952	60857644	693	238	38	87.63	7.25	0	chr11	60857188	60857189	MACS_peak_1420	16	0.0548
chr1	172060419	172094305	+	NM_018122	DARS2	chr1	172059860	172060830	971	278	86	318.2	9.14	0	chr1	172060136	172060137	MACS_peak_424	20	0.0886
chr7	87343479	87376792	+	NM_006716	DBF4	chr7	87343336	87345190	1855	379	166	263.77	14.57	0	chr7	87343713	87343714	MACS_peak_6823	61	0.0895
chr19	53825628	53832451	-	NM_001352	DBP	chr19	53832238	53832845	608	320	38	108.03	14.59	0	chr19	53832556	53832557	MACS_peak_3482	31	0.0625
chr4	17411375	17421479	-	NM_017741	DCAF16	chr4	17421427	17422088	662	223	48	229.95	18.71	0	chr4	17421648	17421649	MACS_peak_5224	26	0.0725
chr17	58981553	59025373	+	NM_005828	DCAF7	chr17	58981183	58981767	585	307	41	120.9	7.43	0	chr17	58981488	58981489	MACS_peak_3103	17	0.0701
chr3	53292484	53356694	-	NM_018403	DCP1A	chr3	53356244	53356998	755	596	36	52.55	4.62	3	chr3	53356838	53356839	MACS_peak_4800	12	0.0477
chr5	112340305	112385791	+	NR_038352	DCP2	chr5	112339889	112340534	646	440	40	139.34	9.81	0	chr5	112340327	112340328	MACS_peak_5825	17	0.0619
chr11	60823494	60857260	-	NM_001923	DDB1	chr11	60856952	60857644	693	238	38	87.63	7.25	0	chr11	60857188	60857189	MACS_peak_1420	16	0.0548
chr19	14380609	14391195	-	NM_005804	DDX39A	chr19	14390771	14391626	856	567	54	210.09	13.59	0	chr19	14391336	14391337	MACS_peak_3358	20	0.0631
chr10	70331039	70376609	+	NM_024045	DDX50	chr10	70330425	70331244	820	301	44	55.02	5.47	3	chr10	70330724	70330725	MACS_peak_859	17	0.0537
chr5	59928495	60031750	-	NM_001145208	DEPDC1B	chr5	60031187	60032099	913	563	74	330.62	27.52	0	chr5	60031748	60031749	MACS_peak_5704	45	0.0811
chr22	30480008	30633020	+	NM_014662	DEPDC5	chr22	30478979	30479893	915	326	33	66	7.34	2	chr22	30479303	30479304	MACS_peak_4566	12	0.0361
chr22	40323977	40347007	-	NM_015704	DESI1	chr22	40346704	40347747	1044	593	40	51.51	4.08	4	chr22	40347295	40347296	MACS_peak_4616	9	0.0383
chr17	38916859	38957206	+	NM_004941	DHX8	chr17	38916574	38917142	569	166	75	375.69	15.23	0	chr17	38916738	38916739	MACS_peak_3015	35	0.1318
chrX	153644224	153659158	+	NM_001363	DKC1	chrX	153643590	153644251	662	318	58	366.75	27.89	0	chrX	153643906	153643907	MACS_peak_7712	31	0.0876
chr10	53744046	53747423	+	NM_012242	DKK1	chr10	53742822	53744832	2011	1025	143	341.56	10.1	0	chr10	53743845	53743846	MACS_peak_813	26	0.0711
chr10	69843826	69901736	-	NM_001080449	DNA2	chr10	69901270	69902011	742	238	41	73.9	6.88	1	chr10	69901506	69901507	MACS_peak_858	18	0.0553
chr3	187771160	187786283	+	NM_016306	DNAJB11	chr3	187770524	187771350	827	512	40	111.16	8.4	0	chr3	187771034	187771035	MACS_peak_5132	14	0.0484
chr10	74672587	74677031	-	NM_015190	DNAJC9	chr10	74676475	74677501	1027	571	59	136.9	7.25	0	chr10	74677044	74677045	MACS_peak_888	16	0.0574
chr10	74677130	74706748	+	NR_038373	DNAJC9-AS1	chr10	74676475	74677501	1027	571	59	136.9	7.25	0	chr10	74677044	74677045	MACS_peak_888	16	0.0574
chr20	30813851	30860823	+	NM_006892	DNMT3B	chr20	30812827	30814336	1510	1171	67	70.08	4.82	1	chr20	30813996	30813997	MACS_peak_4269	13	0.0444
chr1	101227768	101263950	-	NM_001077394	DPH5	chr1	101263724	101264495	772	653	34	73.69	5.85	1	chr1	101264375	101264376	MACS_peak_246	11	0.044
chr19	4626243	4674855	-	NM_139159	DPP9	chr19	4674578	4675189	612	413	34	91.62	5.99	0	chr19	4674989	4674990	MACS_peak_3312	12	0.0556
chr8	95801278	95875252	+	NM_181787	DPY19L4	chr8	95800851	95801554	704	365	43	97.73	6.52	0	chr8	95801214	95801215	MACS_peak_7160	16	0.0611
chr1	93584065	93600736	+	NM_001938	DR1	chr1	93583608	93584330	723	387	34	78.25	7.81	1	chr1	93583993	93583994	MACS_peak_216	15	0.047
chr20	17498598	17536652	+	NM_006870	DSTN	chr20	17497549	17498702	1154	434	64	111.09	6.58	0	chr20	17497981	17497982	MACS_peak_4209	17	0.0555
chr1	210275541	210344810	+	NM_016448	DTL	chr1	210275207	210276362	1156	470	51	126.01	6.12	0	chr1	210275675	210275676	MACS_peak_554	10	0.0441
chr19	5736152	5742249	-	NM_020175	DUS3L	chr19	5741529	5741923	395	138	45	318.82	29.36	0	chr19	5741665	5741666	MACS_peak_3319	36	0.1139
chr17	32924063	32947701	+	NM_007026	DUSP14	chr17	32921819	32928303	6485	1688	739	86.22	3.05	0	chr17	32923505	32923506	MACS_peak_2975	34	0.114
chr12	88265967	88270427	-	NM_001946	DUSP6	chr12	88270126	88270952	827	586	34	58.7	4.4	2	chr12	88270710	88270711	MACS_peak_2000	9	0.0411
chr20	32567864	32592423	+	NM_014183	DYNLRB1	chr20	32567607	32568694	1088	290	57	53.62	4.44	3	chr20	32567895	32567896	MACS_peak_4284	15	0.0524
chr21	37661728	37809549	+	NM_101395	DYRK1A	chr21	37660688	37661315	628	275	34	152.42	17.93	0	chr21	37660961	37660962	MACS_peak_4504	21	0.0541
chr6	20510115	20601924	+	NM_001949	E2F3	chr6	20509631	20510330	700	443	40	101.4	8.94	0	chr6	20510072	20510073	MACS_peak_6136	19	0.0571
chr12	75939156	75983491	-	NM_203394	E2F7	chr12	75983339	75983922	584	270	55	206.09	11.81	0	chr12	75983607	75983608	MACS_peak_1979	28	0.0942
chr11	19202185	19219083	-	NM_024680	E2F8	chr11	19218854	19219477	624	357	59	258.4	16.61	0	chr11	19219209	19219210	MACS_peak_1268	33	0.0946
chr11	64376783	64402767	-	NM_006795	EHD1	chr11	64402461	64403111	651	259	30	59.6	5.65	2	chr11	64402718	64402719	MACS_peak_1454	12	0.0461
chr11	34599163	34641410	+	NM_012153	EHF	chr11	34598210	34599510	1301	951	72	152.52	8.48	0	chr11	34599159	34599160	MACS_peak_1326	19	0.0553
chr17	37098652	37101424	+	NM_005801	EIF1	chr17	37096532	37100654	4123	2662	904	86.97	3.11	0	chr17	37099192	37099193	MACS_peak_3002	68	0.2193
chr11	65520591	65526213	-	NM_032325	EIF1AD	chr11	65526120	65527012	893	197	46	58.51	6.12	2	chr11	65526315	65526316	MACS_peak_1479	18	0.0515
chr2	88637373	88708209	-	NM_004836	EIF2AK3	chr2	88707849	88708620	772	425	37	168.08	14.86	0	chr2	88708272	88708273	MACS_peak_3691	15	0.0479
chr12	51686328	51722260	+	NM_001417	EIF4B	chr12	51686157	51686861	705	530	31	60.49	6.36	2	chr12	51686685	51686686	MACS_peak_1885	13	0.044
chr2	99320265	99383160	+	NM_015904	EIF5B	chr2	99318880	99319511	632	464	34	95.09	9.04	0	chr2	99319342	99319343	MACS_peak_3714	17	0.0538
chr11	31487872	31761905	+	NM_019040	ELP4	chr11	31487212	31488265	1054	598	68	132.31	9.71	0	chr11	31487808	31487809	MACS_peak_1303	27	0.0645
chr14	23678013	23680637	-	NM_016049	EMC9	chr14	23680361	23681128	768	338	52	223.35	19.71	0	chr14	23680697	23680698	MACS_peak_2264	29	0.0677
chr10	118599012	118632102	+	NM_001242699	ENO4	chr10	118598669	118599408	740	408	31	53.87	5.24	3	chr10	118599075	118599076	MACS_peak_1095	11	0.0419
chr12	15664341	15833777	-	NM_004447	EPS8	chr12	15833394	15834208	815	468	41	66.84	5.13	1	chr12	15833860	15833861	MACS_peak_1767	13	0.0503
chr16	20699015	20725296	-	NM_080663	ERI2	chr16	20724988	20725591	604	349	31	115.05	9.35	0	chr16	20725335	20725336	MACS_peak_2694	13	0.0513
chr8	95722539	95788870	+	NM_017697	ESRP1	chr8	95721982	95722658	677	356	62	362.96	23.99	0	chr8	95722336	95722337	MACS_peak_7159	30	0.0916
chr17	38960736	38979326	-	NM_001261437	ETV4	chr17	38978456	38979903	1448	946	82	146.28	8.53	0	chr17	38979400	38979401	MACS_peak_3016	23	0.0566
chr3	187246799	187309595	-	NM_004454	ETV5	chr3	187309409	187310001	593	286	45	159.01	10.16	0	chr3	187309693	187309694	MACS_peak_5129	21	0.0759
chr10	94598204	94809241	+	NM_019053	EXOC6	chr10	94596982	94597698	717	412	36	63.21	6.52	2	chr10	94597392	94597393	MACS_peak_972	16	0.0502
chr19	46584115	46595096	-	NM_020158	EXOSC5	chr19	46594909	46595481	573	254	32	58.51	5.19	2	chr19	46595161	46595162	MACS_peak_3432	14	0.0558
chr16	68841634	68843334	-	NM_058219	EXOSC6	chr16	68843129	68843763	635	302	43	193.78	17.65	0	chr16	68843429	68843430	MACS_peak_2832	25	0.0677
chr11	107881367	107969584	-	NM_015065	EXPH5	chr11	107969278	107970027	750	316	51	147.8	8.16	0	chr11	107969592	107969593	MACS_peak_1646	18	0.068
chr7	148135396	148212374	-	NM_001203247	EZH2	chr7	148212518	148213070	553	347	38	214.91	24.1	0	chr7	148212863	148212864	MACS_peak_6995	26	0.0687
chr1	159231624	159257757	-	NM_016946	F11R	chr1	159257194	159258154	961	826	54	129.03	7.99	0	chr1	159258018	159258019	MACS_peak_377	17	0.0562
chr11	69726916	69731156	+	NM_003824	FADD	chr11	69726630	69727406	777	250	42	80.5	5.3	1	chr11	69726878	69726879	MACS_peak_1515	13	0.0541
chr16	1817225	1830204	+	NM_001142398	FAHD1	chr16	1816463	1817264	802	404	50	104.79	8.03	0	chr16	1816865	1816866	MACS_peak_2627	21	0.0623
chr11	58666893	58679087	+	NM_001142521	FAM111A	chr11	58666564	58667476	913	603	40	74.08	7.83	1	chr11	58667165	58667166	MACS_peak_1405	16	0.0438
chrX	133731261	133758051	-	NM_145284	FAM122B	chrX	133758690	133759351	662	266	41	165.28	12.82	0	chrX	133758954	133758955	MACS_peak_7688	19	0.0619
chrX	133758108	133784681	+	NM_001170780	FAM122C	chrX	133758690	133759351	662	266	41	165.28	12.82	0	chrX	133758954	133758955	MACS_peak_7688	19	0.0619
chr7	92028007	92057642	-	NM_001040057	FAM133B	chr7	92056339	92057965	1627	742	110	82.12	4.59	1	chr7	92057079	92057080	MACS_peak_6835	21	0.0676
chr7	92028303	92057632	-	NR_034169	FAM133DP	chr7	92056339	92057965	1627	742	110	82.12	4.59	1	chr7	92057079	92057080	MACS_peak_6835	21	0.0676
chr21	45184382	45221316	+	NM_058190	FAM207A	chr21	45183904	45184513	610	379	33	93.31	9.04	0	chr21	45184281	45184282	MACS_peak_4512	17	0.0541
chr10	124598599	124629147	-	NM_152644	FAM24B	chr10	124628940	124629763	824	260	31	79.25	6.63	1	chr10	124629198	124629199	MACS_peak_1123	9	0.0376
chr10	124581660	124629147	-	NR_037915	FAM24B-CUZD1	chr10	124628940	124629763	824	260	31	79.25	6.63	1	chr10	124629198	124629199	MACS_peak_1123	9	0.0376
chr5	137701602	137713317	+	NM_016605	FAM53C	chr5	137701072	137702000	929	463	55	83.43	5.95	1	chr5	137701533	137701534	MACS_peak_5888	18	0.0592
chr11	95141753	95162602	-	NM_144664	FAM76B	chr11	95161958	95163761	1804	748	94	162.92	8.44	0	chr11	95162704	95162705	MACS_peak_1612	20	0.0521
chr11	13646781	13710469	+	NM_032228	FAR1	chr11	13646249	13646970	722	502	35	95.44	9.86	0	chr11	13646749	13646750	MACS_peak_1243	17	0.0485
chr7	100021891	100036676	+	NM_033506	FBXO24	chr7	100020956	100022972	2017	810	168	134.38	8.34	0	chr7	100021764	100021765	MACS_peak_6879	45	0.0833
chr20	6003491	6052191	-	NM_017671	FERMT1	chr20	6051423	6052653	1231	846	96	221.21	14.73	0	chr20	6052267	6052268	MACS_peak_4174	43	0.078
chr5	98133221	98136688	-	NR_033932	FLJ35946	chr5	98136438	98137333	896	598	40	107.95	10.14	0	chr5	98137034	98137035	MACS_peak_5798	16	0.0446
chr16	3253768	3257567	+	NR_033904	FLJ39639	chr16	3253942	3255154	1213	400	52	90.9	6.43	0	chr16	3254340	3254341	MACS_peak_2645	13	0.0429
chr6	30803489	30818432	-	NM_005803	FLOT1	chr6	30817525	30818833	1309	702	103	346.12	8.48	0	chr6	30818225	30818226	MACS_peak_6211	18	0.0787
chr16	15867077	15889948	-	NM_144600	FOPNL	chr16	15889420	15890174	755	589	34	66.87	6.32	1	chr16	15890007	15890008	MACS_peak_2682	13	0.045
chr14	74815233	74818690	+	NM_005252	FOS	chr14	74814657	74815601	945	590	81	487.69	21.84	0	chr14	74815245	74815246	MACS_peak_2379	25	0.0857
chr20	22509641	22513101	-	NM_021784	FOXA2	chr20	22512613	22513254	642	329	34	76.17	6.8	1	chr20	22512940	22512941	MACS_peak_4230	15	0.053
chr12	2837107	2856582	-	NM_001243089	FOXM1	chr12	2856387	2856873	487	223	33	195.85	25.75	0	chr12	2856608	2856609	MACS_peak_1714	26	0.0678
chr2	48395298	48459938	+	NM_002158	FOXN2	chr2	48394741	48395260	520	165	40	186.7	13.52	0	chr2	48394904	48394905	MACS_peak_3644	21	0.0769
chr6	1257674	1259993	+	NM_033260	FOXQ1	chr6	1256520	1257720	1201	604	58	105.01	8.16	0	chr6	1257122	1257123	MACS_peak_6060	18	0.0483
chr9	129605328	129616377	+	NM_001018078	FPGS	chr9	129604633	129605494	862	532	38	143.22	9.61	0	chr9	129605163	129605164	MACS_peak_7593	11	0.0441
chr10	99069011	99071662	+	NM_005479	FRAT1	chr10	99068310	99069112	803	288	32	74.35	6.14	1	chr10	99068596	99068597	MACS_peak_995	10	0.0399
chr11	61488332	61491708	-	NM_002032	FTH1	chr11	61491610	61492088	479	148	32	104.13	9.29	0	chr11	61491756	61491757	MACS_peak_1426	18	0.0668
chr7	90731718	90736068	+	NM_003505	FZD1	chr7	90730768	90731935	1168	690	68	58.61	4.42	2	chr7	90731456	90731457	MACS_peak_6829	17	0.0582
chr4	110956114	110965342	+	NM_032993	GAR1	chr4	110955834	110956545	712	543	38	160	9.79	0	chr4	110956375	110956376	MACS_peak_5395	12	0.0534
chr7	30600705	30640173	+	NM_002047	GARS	chr7	30600609	30601265	657	320	42	61.01	6.7	2	chr7	30600927	30600928	MACS_peak_6647	23	0.0639
chr3	129680954	129689454	-	NM_001145662	GATA2	chr3	129689097	129689755	659	435	37	102.27	8.67	0	chr3	129689530	129689531	MACS_peak_4938	17	0.0561
chr1	153470862	153481277	-	NM_001171811	GBA	chr1	153480925	153481585	661	322	85	405.45	24.04	0	chr1	153481245	153481246	MACS_peak_345	57	0.1286
chr10	5847191	5895518	-	NM_001115156	GDI2	chr10	5895244	5896008	765	284	40	152.57	12.01	0	chr10	5895526	5895527	MACS_peak_701	16	0.0523
chr8	95330660	95343723	-	NM_005261	GEM	chr8	95343502	95344393	892	320	44	146.31	8.39	0	chr8	95343820	95343821	MACS_peak_7156	12	0.0493
chr17	31974849	32020389	+	NM_024835	GGNBP2	chr17	31974321	31975331	1011	116	45	54.37	3.5	3	chr17	31974435	31974436	MACS_peak_2968	10	0.0445
chr1	233558375	233574467	+	NM_001037277	GGPS1	chr1	233557831	233559378	1548	471	81	226.97	10.06	0	chr1	233558300	233558301	MACS_peak_648	17	0.0523
chr10	85889164	85903291	+	NM_014394	GHITM	chr10	85889064	85889745	682	301	33	61.94	5.68	2	chr10	85889363	85889364	MACS_peak_929	13	0.0484
chr5	102449602	102483741	-	NM_017676	GIN1	chr5	102483325	102483929	605	114	39	133.63	8.16	0	chr5	102483437	102483438	MACS_peak_5811	15	0.0645
chr20	25336322	25377191	+	NM_021067	GINS1	chr20	25336076	25336588	513	197	47	90.84	6.61	0	chr20	25336271	25336272	MACS_peak_4245	27	0.0916
chr6	24883137	24894304	+	NM_015895	GMNN	chr6	24882994	24883746	753	544	40	87.68	8.16	0	chr6	24883536	24883537	MACS_peak_6152	18	0.0531
chr7	100109298	100114728	+	NM_005273	GNB2	chr7	100108533	100111034	2502	665	142	54.45	4.29	3	chr7	100109196	100109197	MACS_peak_6880	20	0.0568
chr2	171493193	171531889	+	NM_001201428	GORASP2	chr2	171493403	171494237	835	308	48	145.87	8.9	0	chr2	171493709	171493710	MACS_peak_3904	16	0.0575
chr10	101146616	101180520	-	NM_002079	GOT1	chr10	101180091	101180888	798	414	65	223.76	16.31	0	chr10	101180503	101180504	MACS_peak_1009	36	0.0815
chr14	66043877	66718278	+	NM_020806	GPHN	chr14	66043944	66044737	794	529	33	101.68	10.46	0	chr14	66044471	66044472	MACS_peak_2357	14	0.0416
chr17	35149745	35157064	+	NM_001242443	GRB7	chr17	35145338	35151609	6272	5179	1447	250.48	3.78	0	chr17	35150515	35150516	MACS_peak_2991	79	0.2307
chr17	3573945	3576741	+	NM_031965	GSG2	chr17	3573633	3574383	751	280	46	238.53	20.7	0	chr17	3573911	3573912	MACS_peak_2885	22	0.0613
chr19	47426177	47438576	-	NM_019884	GSK3A	chr19	47438368	47439130	763	468	36	57.07	4.89	2	chr19	47438834	47438835	MACS_peak_3435	12	0.0472
chr3	121023491	121295954	-	NM_002093	GSK3B	chr3	121296241	121297193	953	293	49	82.92	6.03	1	chr3	121296532	121296533	MACS_peak_4904	15	0.0514
chr20	32979896	33007262	-	NM_000178	GSS	chr20	33007025	33007497	473	189	33	58.24	5.83	2	chr20	33007212	33007213	MACS_peak_4289	20	0.0698
chr4	106849389	106988331	+	NM_024751	GSTCD	chr4	106849060	106849621	562	275	33	101.68	7.93	0	chr4	106849333	106849334	MACS_peak_5379	15	0.0587
chr22	22706138	22714284	-	NM_000853	GSTT1	chr22	22713961	22714815	855	512	51	113.68	7.11	0	chr22	22714471	22714472	MACS_peak_4533	17	0.0596
chr9	134895882	134923711	+	NM_012087	GTF3C5	chr9	134895692	134896474	783	467	44	117.49	9.07	0	chr9	134896157	134896158	MACS_peak_7620	18	0.0562
chr22	23266407	23281275	-	NM_031444	GUCD1	chr22	23281523	23282181	659	404	31	75.59	6.99	1	chr22	23281925	23281926	MACS_peak_4537	13	0.047
chr2	188864640	189168897	+	NM_001252668	GULP1	chr2	188865316	188866206	891	301	39	88.77	9.02	0	chr2	188865615	188865616	MACS_peak_3951	16	0.0438
chr7	44839737	44854250	-	NM_201436	H2AFV	chr7	44853784	44854866	1083	493	98	201	11.42	0	chr7	44854275	44854276	MACS_peak_6699	42	0.0905
chr1	224317030	224326326	+	NM_002107	H3F3A	chr1	224316068	224316786	719	474	38	127.4	9.71	0	chr1	224316540	224316541	MACS_peak_603	15	0.0529
chr1	224317050	224326326	+	NR_002315	H3F3AP4	chr1	224316068	224316786	719	474	38	127.4	9.71	0	chr1	224316540	224316541	MACS_peak_603	15	0.0529
chr3	15577243	15618134	-	NM_012260	HACL1	chr3	15617734	15618701	968	434	45	106.8	8.34	0	chr3	15618166	15618167	MACS_peak_4692	15	0.0465
chr16	1799104	1817196	-	NM_005326	HAGH	chr16	1816463	1817264	802	404	50	104.79	8.03	0	chr16	1816865	1816866	MACS_peak_2627	21	0.0623
chr11	46581431	46595353	-	NM_173811	HARBI1	chr11	46595832	46596625	794	301	36	95.34	7.89	0	chr11	46596131	46596132	MACS_peak_1376	13	0.0453
chr7	106596695	106630210	+	NM_012257	HBP1	chr7	106597189	106598215	1027	415	96	164.67	8.65	0	chr7	106597602	106597603	MACS_peak_6924	37	0.0935
chr2	241815354	241903788	-	NM_005336	HDLBP	chr2	241903340	241904027	688	473	32	95.14	6.44	0	chr2	241903811	241903812	MACS_peak_4120	10	0.0465
chr17	40580466	40585251	+	NM_006460	HEXIM1	chr17	40580702	40581878	1177	317	70	172.64	6.97	0	chr17	40581017	40581018	MACS_peak_3028	15	0.0595
chr10	102285630	102303671	+	NM_017902	HIF1AN	chr10	102285312	102285986	675	298	41	101.9	6.99	0	chr10	102285608	102285609	MACS_peak_1014	16	0.0607
chr6	26231673	26232111	-	NM_003526	HIST1H2BC	chr6	26230919	26231722	804	414	93	537.99	28.28	0	chr6	26231331	26231332	MACS_peak_6164	46	0.1157
chr6	26266327	26266814	+	NM_021063	HIST1H2BD	chr6	26265520	26266528	1009	524	51	166.45	8.16	0	chr6	26266042	26266043	MACS_peak_6166	12	0.0505
chr6	26128696	26129165	+	NM_003529	HIST1H3A	chr6	26128381	26129035	655	244	31	77.75	6.55	1	chr6	26128623	26128624	MACS_peak_6156	12	0.0473
chr6	26139795	26140267	-	NM_003537	HIST1H3B	chr6	26139691	26140674	984	676	86	389.68	20.97	0	chr6	26140365	26140366	MACS_peak_6158	36	0.0874
chr6	26153617	26154076	+	NM_003531	HIST1H3C	chr6	26153209	26153767	559	328	36	146.06	11.59	0	chr6	26153535	26153536	MACS_peak_6160	18	0.0644
chr6	26379124	26379591	-	NM_003534	HIST1H3G	chr6	26379088	26380017	930	588	228	1799.65	77.48	0	chr6	26379674	26379675	MACS_peak_6172	152	0.2452
chr6	26212154	26212544	+	NM_003542	HIST1H4C	chr6	26211811	26212488	678	269	35	97.85	6.12	0	chr6	26212078	26212079	MACS_peak_6162	11	0.0516
chr1	148125642	148126090	-	NM_175065	HIST2H2AB	chr1	148125958	148127008	1051	243	48	81.62	5.89	1	chr1	148126199	148126200	MACS_peak_309	13	0.0457
chr1	148122633	148124856	-	NM_003528	HIST2H2BE	chr1	148123507	148124069	563	358	34	124.72	12.23	0	chr1	148123863	148123864	MACS_peak_308	20	0.0604
chr20	29619170	29624727	-	NR_046853	HM13-AS1	chr20	29624387	29625027	641	147	47	62.42	4.89	2	chr20	29624532	29624533	MACS_peak_4252	20	0.0733
chr12	64504506	64646338	+	NM_003483	HMGA2	chr12	64503626	64504945	1320	649	65	113	8.74	0	chr12	64504273	64504274	MACS_peak_1945	20	0.0492
chrX	149902420	149909906	+	NM_005342	HMGB3	chrX	149902088	149902727	640	250	73	546.86	38.58	0	chrX	149902336	149902337	MACS_peak_7702	41	0.1141
chr5	137114971	137117938	-	NM_006805	HNRNPA0	chr5	137117526	137118362	837	637	38	74.9	5.87	1	chr5	137118161	137118162	MACS_peak_5883	12	0.0454
chr12	52960754	52965297	+	NM_002136	HNRNPA1	chr12	52959134	52960994	1861	1427	117	312.31	12.23	0	chr12	52960559	52960560	MACS_peak_1894	25	0.0629
chr12	52960799	52964930	+	NR_002944	HNRNPA1P10	chr12	52959134	52960994	1861	1427	117	312.31	12.23	0	chr12	52960559	52960560	MACS_peak_1894	25	0.0629
chr4	83493490	83514173	-	NM_002138	HNRNPD	chr4	83513970	83514721	752	518	37	82.12	6.85	1	chr4	83514486	83514487	MACS_peak_5331	14	0.0492
chr10	43201070	43223305	-	NM_001098206	HNRNPF	chr10	43222840	43223529	690	519	32	63.04	4.69	2	chr10	43223357	43223358	MACS_peak_784	10	0.0464
chr19	44018867	44032457	-	NM_001533	HNRNPL	chr19	44032516	44033202	687	343	36	126.53	12.91	0	chr19	44032857	44032858	MACS_peak_3405	19	0.0524
chr19	46461959	46505651	+	NM_007040	HNRNPUL1	chr19	46461373	46462334	962	487	71	306.88	17.38	0	chr19	46461858	46461859	MACS_peak_3430	27	0.0738
chr11	62236672	62251433	-	NM_001079559	HNRNPUL2	chr11	62251270	62252439	1170	754	101	213.27	8.74	0	chr11	62252022	62252023	MACS_peak_1437	30	0.0863
chr11	62214309	62251432	-	NR_037946	HNRNPUL2-BSCL2	chr11	62251270	62252439	1170	754	101	213.27	8.74	0	chr11	62252022	62252023	MACS_peak_1437	30	0.0863
chr12	52642358	52655007	-	NR_047517	HOTAIR	chr12	52655505	52656032	528	208	68	390.07	28.31	0	chr12	52655711	52655712	MACS_peak_1891	53	0.1288
chr7	27187300	27191360	-	NM_005523	HOXA11	chr7	27190797	27191671	875	257	36	65.64	5.61	2	chr7	27191052	27191053	MACS_peak_6637	11	0.0411
chr7	27191551	27195437	+	NR_002795	HOXA11-AS	chr7	27190797	27191671	875	257	36	65.64	5.61	2	chr7	27191052	27191053	MACS_peak_6637	11	0.0411
chr17	44028097	44037333	-	NM_018952	HOXB6	chr17	44037126	44038191	1066	359	73	270.3	16.97	0	chr17	44037483	44037484	MACS_peak_3055	29	0.0685
chr4	88476714	88531479	-	NM_016245	HSD17B11	chr4	88531093	88531744	652	304	37	60.6	9.71	2	chr4	88531395	88531396	MACS_peak_5346	28	0.0567
chr11	43658718	43834745	+	NM_016142	HSD17B12	chr11	43658425	43659136	712	200	41	165.28	13.06	0	chr11	43658623	43658624	MACS_peak_1356	18	0.0576
chr19	40937306	40939770	-	NM_144617	HSPB6	chr19	40940556	40940996	441	209	30	82.48	7.34	1	chr19	40940763	40940764	MACS_peak_3398	18	0.068
chr2	198059552	198072885	-	NM_002156	HSPD1	chr2	198072560	198073340	781	341	41	129.51	8.69	0	chr2	198072899	198072900	MACS_peak_3975	14	0.0525
chr2	198072965	198076432	+	NM_002157	HSPE1	chr2	198072560	198073340	781	341	41	129.51	8.69	0	chr2	198072899	198072900	MACS_peak_3975	14	0.0525
chr2	198072965	198126668	+	NM_001202485	HSPE1-MOB4	chr2	198072560	198073340	781	341	41	129.51	8.69	0	chr2	198072899	198072900	MACS_peak_3975	14	0.0525
chr2	203398419	203444440	-	NM_178231	ICA1L	chr2	203444219	203445049	831	554	39	150.98	11.86	0	chr2	203444771	203444772	MACS_peak_3999	14	0.0469
chr20	29656746	29657978	+	NM_002165	ID1	chr20	29655497	29657646	2150	1188	137	83.76	4.59	1	chr20	29656683	29656684	MACS_peak_4255	21	0.0637
chr1	179324260	179326602	+	NM_016545	IER5	chr1	179324125	179324723	599	268	40	98.86	8.68	0	chr1	179324391	179324392	MACS_peak_451	22	0.0668
chr16	1500428	1602110	-	NM_014714	IFT140	chr16	1601756	1602445	690	336	33	113.3	12.23	0	chr16	1602090	1602091	MACS_peak_2624	17	0.0478
chr20	41652992	41709276	+	NM_016004	IFT52	chr20	41652603	41653487	885	301	43	86.68	6.59	0	chr20	41652902	41652903	MACS_peak_4345	14	0.0486
chr3	161457467	161600014	-	NM_020800	IFT80	chr3	161599673	161600469	797	415	79	251.28	12.58	0	chr3	161600086	161600087	MACS_peak_5040	36	0.0991
chr7	23316352	23476520	-	NM_006547	IGF2BP3	chr7	23476448	23477842	1395	964	105	245.76	10.46	0	chr7	23477410	23477411	MACS_peak_6621	29	0.0753
chr2	213572655	213724578	-	NM_001079526	IKZF2	chr2	213724673	213725317	645	454	50	191.64	10.41	0	chr2	213725125	213725126	MACS_peak_4024	20	0.0775
chr1	151900887	151910128	-	NM_004515	ILF2	chr1	151909771	151910667	897	326	46	64.63	5.76	2	chr1	151910095	151910096	MACS_peak_329	16	0.0513
chr19	10625936	10657443	+	NM_001137673	ILF3	chr19	10625270	10626010	741	433	42	82.28	7.89	1	chr19	10625701	10625702	MACS_peak_3338	20	0.0567
chr19	10623537	10625548	-	NR_024333	ILF3-AS1	chr19	10625270	10626010	741	433	42	82.28	7.89	1	chr19	10625701	10625702	MACS_peak_3338	20	0.0567
chr19	15086784	15097577	-	NM_006844	ILVBL	chr19	15097388	15097897	510	281	64	285.31	14.04	0	chr19	15097667	15097668	MACS_peak_3360	36	0.1255
chr11	31410524	31487745	-	NM_144981	IMMP1L	chr11	31487212	31488265	1054	598	68	132.31	9.71	0	chr11	31487808	31487809	MACS_peak_1303	27	0.0645
chr7	110090341	110989583	-	NM_032549	IMMP2L	chr7	110987522	110990468	2947	2495	301	66.23	2.93	1	chr7	110990015	110990016	MACS_peak_6933	27	0.1021
chr7	120378052	120402947	+	NM_019071	ING3	chr7	120377583	120378099	517	243	36	143.19	15.73	0	chr7	120377824	120377825	MACS_peak_6937	27	0.0696
chr4	106823233	106849330	-	NM_001142471	INTS12	chr4	106849060	106849621	562	275	33	101.68	7.93	0	chr4	106849333	106849334	MACS_peak_5379	15	0.0587
chr11	77267413	77383365	-	NM_033547	INTS4	chr11	77383430	77384050	621	294	38	56.8	4.89	3	chr11	77383722	77383723	MACS_peak_1560	16	0.0612
chr11	62170895	62177350	-	NM_030628	INTS5	chr11	62177095	62177642	548	329	36	52.55	6.15	3	chr11	62177422	62177423	MACS_peak_1434	22	0.0657
chr1	210180363	210275625	-	NM_001199812	INTS7	chr1	210275207	210276362	1156	470	51	126.01	6.12	0	chr1	210275675	210275676	MACS_peak_554	10	0.0441
chr5	61744329	61960172	+	NM_016338	IPO11	chr5	61744031	61744642	612	234	38	112.13	9.3	0	chr5	61744263	61744264	MACS_peak_5709	19	0.0621
chr14	23719264	23727964	-	NM_024658	IPO4	chr14	23727773	23728199	427	223	30	90.19	7.7	0	chr14	23727994	23727995	MACS_peak_2265	17	0.0703
chr1	200064910	200120045	+	NM_018085	IPO9	chr1	200064442	200065367	926	338	36	101.44	9.7	0	chr1	200064778	200064779	MACS_peak_507	13	0.0389
chr3	199100344	199161193	-	NM_001134435	IQCG	chr3	199160999	199161866	868	537	39	108.41	7.08	0	chr3	199161534	199161535	MACS_peak_5181	11	0.0449
chr1	154761820	154809020	-	NM_178229	IQGAP3	chr1	154808712	154809219	508	259	30	75.5	9.17	1	chr1	154808969	154808970	MACS_peak_359	21	0.0591
chr19	60656156	60664861	-	NM_001136202	ISOC2	chr19	60663643	60664404	762	426	33	139.3	12.87	0	chr19	60664067	60664068	MACS_peak_3518	13	0.0433
chr16	70486896	70522041	+	NM_014761	IST1	chr16	70486411	70487125	715	431	35	82.22	7.14	1	chr16	70486840	70486841	MACS_peak_2837	14	0.049
chr6	15354184	15630252	+	NM_004973	JARID2	chr6	15353480	15354439	960	630	39	64.31	6.36	2	chr6	15354108	15354109	MACS_peak_6118	13	0.0406
chr16	56327160	56348663	+	NM_005886	KATNB1	chr16	56325941	56327112	1172	829	58	97.39	7.17	0	chr16	56326768	56326769	MACS_peak_2790	17	0.0495
chr12	259483	368881	-	NM_001042603	KDM5A	chr12	368358	369314	957	308	42	67.66	4.95	1	chr12	368664	368665	MACS_peak_1701	11	0.0439
chr9	2794154	2834130	-	NM_014878	KIAA0020	chr9	2833892	2834533	642	400	43	235.16	17.48	0	chr9	2834290	2834291	MACS_peak_7369	18	0.067
chr16	15595726	15644524	-	NM_001184998	KIAA0430	chr16	15644697	15645238	542	329	31	78.01	8.16	1	chr16	15645024	15645025	MACS_peak_2679	18	0.0572
chr14	57963855	58085302	+	NM_001244189	KIAA0586	chr14	57963779	57964503	725	275	37	95.95	11.17	0	chr14	57964052	57964053	MACS_peak_2336	21	0.051
chr7	36330283	36396259	-	NM_001100425	KIAA0895	chr7	36395477	36397068	1592	508	132	395.44	15.42	0	chr7	36395983	36395984	MACS_peak_6669	38	0.0829
chr3	44765239	44778177	-	NM_020696	KIAA1143	chr3	44777964	44778634	671	279	51	166.88	14.5	0	chr3	44778241	44778242	MACS_peak_4759	32	0.076
chr11	93034463	93103170	+	NM_033395	KIAA1731	chr11	93034068	93034753	686	278	31	85.95	8.07	0	chr11	93034344	93034345	MACS_peak_1606	13	0.0452
chr3	44778212	44869752	+	NM_020242	KIF15	chr3	44777964	44778634	671	279	51	166.88	14.5	0	chr3	44778241	44778242	MACS_peak_4759	32	0.076
chr9	34242377	34319198	-	NM_194313	KIF24	chr9	34318985	34319823	839	302	83	534.73	43.87	0	chr9	34319285	34319286	MACS_peak_7423	52	0.0989
chrX	69426603	69557499	+	NM_012310	KIF4A	chrX	69426295	69427065	771	330	64	245.37	17.37	0	chrX	69426623	69426624	MACS_peak_7660	35	0.083
chr10	32337943	32385377	-	NM_004521	KIF5B	chr10	32385076	32385783	708	385	49	164.93	12.74	0	chr10	32385459	32385460	MACS_peak_761	25	0.0692
chr10	3808187	3817473	-	NM_001300	KLF6	chr10	3817317	3817923	607	368	46	184.79	15.57	0	chr10	3817683	3817684	MACS_peak_688	28	0.0758
chr17	43082273	43116003	+	NM_002265	KPNB1	chr17	43081579	43082517	939	652	60	228.86	14.04	0	chr17	43082229	43082230	MACS_peak_3047	22	0.0639
chr12	74177685	74191685	-	NM_007043	KRR1	chr12	74191334	74192165	832	512	49	168.56	12.84	0	chr12	74191844	74191845	MACS_peak_1968	21	0.0589
chr17	36933394	36938167	-	NM_002276	KRT19	chr17	36935946	36938605	2660	2200	617	88.89	3.72	0	chr17	36938144	36938145	MACS_peak_2998	82	0.232
chr19	59351190	59355258	-	NM_024316	LENG1	chr19	59354924	59355845	922	740	58	190.71	10.01	0	chr19	59355662	59355663	MACS_peak_3508	18	0.0629
chr4	39137059	39155666	+	NM_006859	LIAS	chr4	39136711	39137448	738	518	32	68.6	5.85	1	chr4	39137227	39137228	MACS_peak_5261	11	0.0434
chr17	30331629	30356201	+	NM_013975	LIG3	chr17	30330813	30331735	923	723	73	179.56	12.23	0	chr17	30331534	30331535	MACS_peak_2954	35	0.0791
chr1	224485472	224563827	-	NM_001270409	LIN9	chr1	224563291	224563719	429	222	30	134.68	12.36	0	chr1	224563511	224563512	MACS_peak_605	19	0.0699
chr10	128092427	128100438	-	NR_073453	LINC00601	chr10	128099914	128100821	908	626	96	264.28	12.82	0	chr10	128100538	128100539	MACS_peak_1140	44	0.1057
chr18	45342424	45373276	+	NM_006033	LIPG	chr18	45341890	45342538	649	377	39	150.98	12.57	0	chr18	45342265	45342266	MACS_peak_3249	19	0.0601
chr11	73880570	73882403	-	NM_001144869	LIPT2	chr11	73881530	73882678	1149	281	64	181.74	12.73	0	chr11	73881809	73881810	MACS_peak_1532	23	0.0557
chr1	154351084	154376504	+	NM_170707	LMNA	chr1	154350872	154351545	674	119	37	55.3	4.42	3	chr1	154350989	154350990	MACS_peak_351	13	0.0549
chr6	10520536	10524388	+	NR_033910	LOC100130275	chr6	10520136	10520839	704	380	36	102.9	10.91	0	chr6	10520514	10520515	MACS_peak_6098	19	0.0511
chr17	34466797	34491230	+	NR_036551	LOC100131347	chr17	34466429	34467135	707	339	136	482.62	19.97	0	chr17	34466766	34466767	MACS_peak_2987	97	0.1924
chr1	93548253	93583956	-	NR_034089	LOC100131564	chr1	93583608	93584330	723	387	34	78.25	7.81	1	chr1	93583993	93583994	MACS_peak_216	15	0.047
chr5	43101045	43102830	-	NR_034127	LOC100132356	chr5	43101994	43103961	1968	872	94	124.37	7.1	0	chr5	43102864	43102865	MACS_peak_5671	18	0.0478
chr12	30839881	30846912	+	NR_040245	LOC100287314	chr12	30839083	30840875	1793	296	80	62.57	5.29	2	chr12	30839377	30839378	MACS_peak_1807	16	0.0446
chr1	232926411	232934013	+	NR_038856	LOC100506810	chr1	232925772	232927661	1890	1190	123	316.82	11.78	0	chr1	232926960	232926961	MACS_peak_640	26	0.0651
chr10	53726613	53743894	-	NR_038277	LOC100506939	chr10	53742822	53744832	2011	1025	143	341.56	10.1	0	chr10	53743845	53743846	MACS_peak_813	26	0.0711
chr19	14108963	14143075	+	NR_045214	LOC100507373	chr19	14108062	14108778	717	371	35	123.67	11.69	0	chr19	14108431	14108432	MACS_peak_3357	16	0.0488
chr5	43609043	43639089	-	NR_073113	LOC100652772	chr5	43639435	43640096	662	392	34	85.36	7.65	0	chr5	43639825	43639826	MACS_peak_5676	15	0.0514
chr12	93377909	93380475	+	NR_027035	LOC144486	chr12	93377616	93378330	715	480	37	114.64	7.34	0	chr12	93378094	93378095	MACS_peak_2008	12	0.0517
chr5	43077992	43081127	+	NR_015447	LOC153684	chr5	43077266	43078689	1424	391	66	75.96	7.04	1	chr5	43077655	43077656	MACS_peak_5670	19	0.0463
chr11	65093266	65094460	-	NR_038923	LOC254100	chr11	65093385	65094906	1522	922	69	76	4.47	1	chr11	65094305	65094306	MACS_peak_1470	12	0.0453
chr2	122123699	122202606	+	NR_037857	LOC254128	chr2	122123590	122124352	763	603	31	101.68	7.9	0	chr2	122124191	122124192	MACS_peak_3793	11	0.0406
chr4	24771391	24809225	+	NR_037934	LOC285540	chr4	24770936	24771588	653	265	31	75.47	6.38	1	chr4	24771199	24771200	MACS_peak_5232	12	0.0475
chr20	36482680	36497376	-	NR_015366	LOC388796	chr20	36497054	36497620	567	450	37	70.13	6.28	1	chr20	36497502	36497503	MACS_peak_4315	19	0.0653
chr9	129930628	129932734	+	NR_024425	LOC389791	chr9	129929527	129930153	627	342	30	66.46	6.36	1	chr9	129929867	129929868	MACS_peak_7595	13	0.0478
chr10	124629138	124648220	+	NR_027282	LOC399815	chr10	124628940	124629763	824	260	31	79.25	6.63	1	chr10	124629198	124629199	MACS_peak_1123	9	0.0376
chr10	81957445	81969393	+	NR_038464	LOC439990	chr10	81956837	81957509	673	301	35	61.38	5.49	2	chr10	81957136	81957137	MACS_peak_918	14	0.052
chr1	110630520	110683316	-	NR_036595	LOC440600	chr1	110682874	110683831	958	349	80	238.1	9.38	0	chr1	110683221	110683222	MACS_peak_267	24	0.0835
chr11	9437678	9438821	-	NR_036539	LOC644656	chr11	9438222	9439579	1358	660	90	185.47	9.27	0	chr11	9438880	9438881	MACS_peak_1215	25	0.0663
chr7	130216290	130248609	-	NR_034120	LOC646329	chr7	130248310	130249163	854	502	43	115.41	6.76	0	chr7	130248810	130248811	MACS_peak_6961	12	0.0504
chr5	36907219	36912553	-	NR_046262	LOC646719	chr5	36911860	36912699	840	663	38	63.86	7.09	2	chr5	36912521	36912522	MACS_peak_5636	16	0.0452
chr7	7646866	7885376	+	NR_034084	LOC729852	chr7	7646243	7647292	1050	351	64	159.07	7.7	0	chr7	7646592	7646593	MACS_peak_6578	17	0.061
chr3	157947825	158017545	-	NR_038387	LOC730091	chr3	158016481	158018205	1725	1033	109	231.18	10.26	0	chr3	158017512	158017513	MACS_peak_5027	26	0.0632
chr16	20725267	20768491	+	NM_001199053	LOC81691	chr16	20724988	20725591	604	349	31	115.05	9.35	0	chr16	20725335	20725336	MACS_peak_2694	13	0.0513
chr12	12401286	12511105	+	NM_058169	LOH12CR1	chr12	12401703	12402124	422	250	30	74.68	7.2	1	chr12	12401951	12401952	MACS_peak_1745	20	0.0711
chr12	12399608	12401268	-	NR_024061	LOH12CR2	chr12	12401703	12402124	422	250	30	74.68	7.2	1	chr12	12401951	12401952	MACS_peak_1745	20	0.0711
chr7	100009569	100021712	-	NM_002319	LRCH4	chr7	100020956	100022972	2017	810	168	134.38	8.34	0	chr7	100021764	100021765	MACS_peak_6879	45	0.0833
chr14	49135164	49151140	+	NM_203467	LRR1	chr14	49135217	49136051	835	394	39	120.41	6.8	0	chr14	49135609	49135610	MACS_peak_2303	10	0.0467
chr8	145714170	145721367	+	NM_014665	LRRC14	chr8	145713731	145714388	658	304	52	265.75	23.16	0	chr8	145714033	145714034	MACS_peak_7360	32	0.079
chr1	89762984	89836008	+	NM_001134476	LRRC8B	chr1	89761901	89762671	771	521	41	104.65	7.14	0	chr1	89762420	89762421	MACS_peak_206	14	0.0532
chr11	71469024	71499476	+	NM_001145309	LRTOMT	chr11	71468738	71469494	757	538	52	172.81	11.72	0	chr11	71469274	71469275	MACS_peak_1521	23	0.0687
chr20	60130911	60143829	+	NM_144703	LSM14B	chr20	60130515	60131115	601	292	92	486.15	24.47	0	chr20	60130805	60130806	MACS_peak_4454	60	0.1531
chr3	14195231	14214873	+	NM_014463	LSM3	chr3	14194957	14195679	723	467	32	74.93	6.67	1	chr3	14195422	14195423	MACS_peak_4690	12	0.0443
chr19	40431398	40450707	+	NM_015925	LSR	chr19	40431161	40432199	1039	792	44	86.48	5.32	0	chr19	40431951	40431952	MACS_peak_3393	10	0.0423
chr1	149398847	149404994	-	NM_212551	LYSMD1	chr1	149404776	149405460	685	352	45	107.2	11.44	0	chr1	149405126	149405127	MACS_peak_321	29	0.0657
chr4	121200024	121207461	-	NM_002358	MAD2L1	chr4	121207164	121207759	596	283	72	494.06	37.99	0	chr4	121207445	121207446	MACS_peak_5416	50	0.1208
chr4	1273671	1323925	+	NM_001017405	MAEA	chr4	1273286	1273872	587	223	41	227.92	15.26	0	chr4	1273507	1273508	MACS_peak_5182	17	0.0698
chr8	145231292	145234503	+	NM_032272	MAF1	chr8	145230110	145231410	1301	603	61	72.79	4.45	1	chr8	145230711	145230712	MACS_peak_7355	12	0.0469
chr3	65319983	65999549	-	NM_004742	MAGI1	chr3	65999389	65999902	514	184	30	111.15	11.95	0	chr3	65999571	65999572	MACS_peak_4818	19	0.0584
chr11	65021808	65030515	+	NR_002819	MALAT1	chr11	65021205	65022070	866	357	52	80.02	6.21	1	chr11	65021560	65021561	MACS_peak_1467	19	0.06
chr2	160277255	160333330	+	NM_022826	MARCH7	chr2	160276723	160277531	809	475	38	153.86	13.3	0	chr2	160277196	160277197	MACS_peak_3880	15	0.047
chr11	63362975	63435068	+	NM_001163297	MARK2	chr11	63363130	63364048	919	309	40	91.73	5.72	0	chr11	63363437	63363438	MACS_peak_1445	10	0.0435
chr5	138657337	138695265	+	NM_001194956	MATR3	chr5	138656962	138657693	732	389	36	75.95	7.53	1	chr5	138657349	138657350	MACS_peak_5890	16	0.0492
chr6	30775562	30793437	-	NM_014641	MDC1	chr6	30792622	30793663	1042	431	71	155.31	9.27	0	chr6	30793051	30793052	MACS_peak_6210	25	0.0681
chr12	67488237	67525587	+	NM_002392	MDM2	chr12	67487446	67488296	851	533	44	171.36	15.68	0	chr12	67487977	67487978	MACS_peak_1957	20	0.0517
chr1	202752129	202793871	+	NM_001204172	MDM4	chr1	202751783	202752525	743	313	35	92.73	6.99	0	chr1	202752094	202752095	MACS_peak_521	12	0.0471
chr11	57227762	57236249	-	NM_153450	MED19	chr11	57236029	57237031	1003	565	73	188.38	7.1	0	chr11	57236592	57236593	MACS_peak_1400	18	0.0728
chr19	44573802	44583043	+	NM_017592	MED29	chr19	44573538	44574284	747	433	34	61.86	4.57	2	chr19	44573969	44573970	MACS_peak_3410	10	0.0455
chr7	99864348	99869685	+	NM_001194992	MEPCE	chr7	99863208	99866768	3561	1951	319	149.59	7.52	0	chr7	99865157	99865158	MACS_peak_6874	51	0.0896
chr15	79080349	79083400	+	NM_022566	MESDC1	chr15	79079950	79080707	758	355	62	306.55	27.86	0	chr15	79080303	79080304	MACS_peak_2560	41	0.0818
chr10	126437395	126470429	-	NM_212554	METTL10	chr10	126470144	126470770	627	267	38	69.7	6.29	1	chr10	126470409	126470410	MACS_peak_1134	18	0.0606
chr17	72376392	72458066	+	NM_001199172	MGAT5B	chr17	72374885	72375659	775	541	33	88.12	5.79	0	chr17	72375424	72375425	MACS_peak_3172	9	0.0426
chr7	97433843	97439574	-	NR_002822	MGC72080	chr7	97438690	97439975	1286	277	68	142.84	6.48	0	chr7	97438965	97438966	MACS_peak_6850	14	0.0529
chr20	2581422	2581488	+	NR_031699	MIR1292	chr20	2580823	2582123	1301	288	59	72.79	5.56	1	chr20	2581109	2581110	MACS_peak_4149	15	0.0453
chr11	61339208	61339288	-	NR_031729	MIR1908	chr11	61338708	61339603	896	586	31	63.64	8.37	2	chr11	61339292	61339293	MACS_peak_1423	13	0.0346
chr1	247087198	247087265	+	NR_036070	MIR3124	chr1	247087020	247087733	714	102	34	91.66	5.24	0	chr1	247087120	247087121	MACS_peak_677	9	0.0476
chr19	52422040	52422116	-	NR_036159	MIR3191	chr19	52422754	52423242	489	318	31	122.71	11.23	0	chr19	52423070	52423071	MACS_peak_3474	18	0.0634
chr5	170746264	170746369	-	NR_037474	MIR3912	chr5	170746703	170747378	676	404	31	91.14	7.73	0	chr5	170747105	170747106	MACS_peak_6001	12	0.0459
chr7	75382450	75382523	+	NR_039795	MIR4651	chr7	75381866	75382676	811	226	35	64.85	4.89	2	chr7	75382090	75382091	MACS_peak_6790	10	0.0432
chr16	15644651	15644730	+	NR_030159	MIR484	chr16	15644697	15645238	542	329	31	78.01	8.16	1	chr16	15645024	15645025	MACS_peak_2679	18	0.0572
chr1	146273226	146273302	-	NR_049810	MIR5087	chr1	146273081	146273658	578	360	42	63.41	4.45	2	chr1	146273439	146273440	MACS_peak_306	17	0.0727
chr2	99152157	99163924	-	NM_138798	MITD1	chr2	99163592	99164456	865	192	38	52.49	4.08	3	chr2	99163782	99163783	MACS_peak_3712	10	0.0439
chr20	10333427	10362887	-	NM_170784	MKKS	chr20	10362566	10364587	2022	1144	128	198.6	7.26	0	chr20	10363708	10363709	MACS_peak_4185	22	0.0633
chr4	185852212	185892280	-	NM_024629	MLF1IP	chr4	185892132	185892724	593	261	32	146.83	15.73	0	chr4	185892391	185892392	MACS_peak_5522	18	0.054
chr16	75782336	75791044	+	NM_014940	MON1B	chr16	75782047	75782767	721	274	44	143.89	13.9	0	chr16	75782319	75782320	MACS_peak_2850	25	0.061
chr7	40138866	40140776	-	NM_138701	MPLKIP	chr7	40140493	40141046	554	301	31	79.57	11.29	1	chr7	40140792	40140793	MACS_peak_6678	24	0.056
chr22	35745628	35755809	+	NM_001130517	MPST	chr22	35745236	35745903	668	376	31	122.3	10.19	0	chr22	35745610	35745611	MACS_peak_4582	12	0.0464
chr13	20648371	20651220	+	NM_024026	MRP63	chr13	20648450	20649065	616	268	45	169.96	16.15	0	chr13	20648716	20648717	MACS_peak_2141	30	0.0731
chr1	154973717	154977547	-	NM_145729	MRPL24	chr1	154977433	154978162	730	504	35	79.98	7.65	1	chr1	154977935	154977936	MACS_peak_360	15	0.0479
chr2	99163973	99182452	+	NM_145212	MRPL30	chr2	99163592	99164456	865	192	38	52.49	4.08	3	chr2	99163782	99163783	MACS_peak_3712	10	0.0439
chr7	42938463	42943978	+	NM_031903	MRPL32	chr7	42937798	42938465	668	396	30	61.13	5.4	2	chr7	42938192	42938193	MACS_peak_6686	11	0.0449
chr5	68549328	68561741	+	NM_033281	MRPS36	chr5	68549259	68550053	795	479	31	74.92	5.79	1	chr5	68549736	68549737	MACS_peak_5721	9	0.039
chr2	95116678	95151481	-	NM_031902	MRPS5	chr2	95150906	95151650	745	473	30	113.06	11.88	0	chr2	95151377	95151378	MACS_peak_3692	12	0.0403
chr6	31815703	31838434	+	NM_002441	MSH5	chr6	31815340	31815887	548	239	42	131.13	11.39	0	chr6	31815577	31815578	MACS_peak_6228	27	0.0766
chr6	31815703	31840603	+	NR_037846	MSH5-SAPCD1	chr6	31815340	31815887	548	239	42	131.13	11.39	0	chr6	31815577	31815578	MACS_peak_6228	27	0.0766
chr3	137350449	137397378	-	NM_018133	MSL2	chr3	137397547	137398477	931	583	39	67.61	4.89	1	chr3	137398128	137398129	MACS_peak_4959	10	0.0419
chr1	93317379	93377226	+	NM_001164393	MTF2	chr1	93317053	93317757	705	263	33	62.24	6.8	2	chr1	93317314	93317315	MACS_peak_214	15	0.0468
chr6	136593860	136613142	-	NM_138419	MTFR2	chr6	136612955	136613549	595	234	55	288.35	20.6	0	chr6	136613187	136613188	MACS_peak_6446	32	0.0924
chr16	87245848	87256996	-	NM_002461	MVD	chr16	87256640	87257437	798	445	38	135.64	13.76	0	chr16	87257083	87257084	MACS_peak_2875	18	0.0476
chr5	176666811	176671898	-	NM_031300	MXD3	chr5	176671474	176672575	1102	567	136	1009.73	62.05	0	chr5	176672039	176672040	MACS_peak_6038	70	0.1234
chr20	33007364	33053901	+	NM_020884	MYH7B	chr20	33007025	33007497	473	189	33	58.24	5.83	2	chr20	33007212	33007213	MACS_peak_4289	20	0.0698
chr20	19945933	19962273	+	NM_016100	NAA20	chr20	19945636	19946371	736	108	37	65.14	4.09	2	chr20	19945742	19945743	MACS_peak_4220	10	0.0503
chr2	192251105	192261493	+	NM_001031716	NABP1	chr2	192250901	192252150	1250	293	61	83.54	5.35	1	chr2	192251192	192251193	MACS_peak_3959	14	0.0488
chr12	54904391	54909905	+	NM_024068	NABP2	chr12	54904036	54904653	618	229	42	109.82	8.16	0	chr12	54904263	54904264	MACS_peak_1909	20	0.068
chr2	71148915	71159506	+	NM_017567	NAGK	chr2	71148738	71149459	722	199	33	85.02	6.41	1	chr2	71148935	71148936	MACS_peak_3672	11	0.0457
chr9	129863332	129869420	-	NM_197956	NAIF1	chr9	129869371	129870449	1079	772	51	134.05	6.6	0	chr9	129870141	129870142	MACS_peak_7594	11	0.0473
chr7	102527258	102576805	-	NM_001122838	NAPEPLD	chr7	102576142	102577778	1637	1491	118	82.23	4.61	1	chr7	102577631	102577632	MACS_peak_6904	23	0.0721
chr11	133527546	133599636	-	NM_015261	NCAPD3	chr11	133598947	133599410	464	119	30	151.42	16.31	0	chr11	133599064	133599065	MACS_peak_1698	20	0.0647
chr4	17421533	17455585	+	NR_073124	NCAPG	chr4	17421427	17422088	662	223	48	229.95	18.71	0	chr4	17421648	17421649	MACS_peak_5224	26	0.0725
chr2	232027702	232037449	-	NM_005381	NCL	chr2	232037281	232037929	649	254	32	101.43	6.44	0	chr2	232037533	232037534	MACS_peak_4076	10	0.0493
chr20	44123032	44151987	-	NM_020967	NCOA5	chr20	44151404	44152349	946	318	49	110.3	5.8	0	chr20	44151720	44151721	MACS_peak_4366	12	0.0518
chr16	15651583	15727709	+	NM_017668	NDE1	chr16	15651149	15652136	988	382	153	1044.3	44.65	0	chr16	15651529	15651530	MACS_peak_2680	73	0.1549
chr11	67554659	67560690	+	NM_002496	NDUFS8	chr11	67554537	67555298	762	144	31	57.2	7.65	2	chr11	67554679	67554680	MACS_peak_1499	15	0.0407
chr11	64946844	64950579	+	NR_028272	NEAT1	chr11	64945993	64947603	1611	792	112	81.79	4.85	1	chr11	64946783	64946784	MACS_peak_1465	23	0.0695
chr10	5444513	5491019	+	NM_001047160	NET1	chr10	5444336	5444935	600	140	31	98.23	7.95	0	chr10	5444474	5444475	MACS_peak_698	13	0.0517
chr22	28329544	28424589	+	NM_181829	NF2	chr22	28329503	28330180	678	330	30	117.52	12.32	0	chr22	28329831	28329832	MACS_peak_4553	14	0.0442
chr2	177803276	177838105	-	NM_006164	NFE2L2	chr2	177837161	177838281	1121	959	55	108.75	5.18	0	chr2	177838118	177838119	MACS_peak_3926	11	0.0491
chr1	61315533	61701048	+	NM_001145511	NFIA	chr1	61315186	61316134	949	561	84	268.46	11.84	0	chr1	61315745	61315746	MACS_peak_126	30	0.0885
chr12	103034987	103056170	-	NM_006166	NFYB	chr12	103055827	103056419	593	264	32	116.22	12.1	0	chr12	103056089	103056090	MACS_peak_2035	18	0.054
chr2	201462294	201476900	+	NM_001142355	NIF3L1	chr2	201461945	201462560	616	246	37	115.8	7.45	0	chr2	201462189	201462190	MACS_peak_3987	14	0.0601
chr5	36912617	37101678	+	NM_015384	NIPBL	chr5	36911860	36912699	840	663	38	63.86	7.09	2	chr5	36912521	36912522	MACS_peak_5636	16	0.0452
chr17	30482480	30493435	-	NM_018096	NLE1	chr17	30492694	30493790	1097	749	61	152.46	9.94	0	chr17	30493441	30493442	MACS_peak_2956	20	0.0556
chr5	43638985	43741425	+	NM_182977	NNT	chr5	43639435	43640096	662	392	34	85.36	7.65	0	chr5	43639825	43639826	MACS_peak_5676	15	0.0514
chr10	96082978	96112673	-	NM_022451	NOC3L	chr10	96112301	96113168	868	576	48	70.2	5.82	1	chr10	96112875	96112876	MACS_peak_982	17	0.0553
chr20	2581177	2587039	+	NM_006392	NOP56	chr20	2580823	2582123	1301	288	59	72.79	5.56	1	chr20	2581109	2581110	MACS_peak_4149	15	0.0453
chr2	202838759	202876629	+	NM_015934	NOP58	chr2	202838416	202839236	821	584	37	64.36	5.44	2	chr2	202838998	202838999	MACS_peak_3993	12	0.0451
chr5	170747312	170770493	+	NM_199185	NPM1	chr5	170746703	170747378	676	404	31	91.14	7.73	0	chr5	170747105	170747106	MACS_peak_6001	12	0.0459
chr19	55571491	55578097	+	NM_007121	NR1H2	chr19	55571181	55571880	700	121	33	73.26	5.04	1	chr19	55571300	55571301	MACS_peak_3496	10	0.0471
chr1	115048607	115061038	-	NM_002524	NRAS	chr1	115060031	115061044	1014	185	47	94.35	4.96	0	chr1	115060214	115060215	MACS_peak_281	10	0.0464
chr9	34319503	34333711	+	NM_147172	NUDT2	chr9	34318985	34319823	839	302	83	534.73	43.87	0	chr9	34319285	34319286	MACS_peak_7423	52	0.0989
chr4	124033248	124063211	-	NM_007083	NUDT6	chr4	124063413	124063855	443	246	37	168.25	14.79	0	chr4	124063657	124063658	MACS_peak_5421	26	0.0835
chr1	161558346	161592177	+	NM_145697	NUF2	chr1	161557887	161558850	964	500	133	905.39	43.5	0	chr1	161558385	161558386	MACS_peak_386	64	0.138
chr11	71391558	71469221	-	NM_006185	NUMA1	chr11	71468738	71469494	757	538	52	172.81	11.72	0	chr11	71469274	71469275	MACS_peak_1521	23	0.0687
chr6	17723247	17814797	-	NM_005124	NUP153	chr6	17814852	17815423	572	293	30	83.03	5.85	1	chr6	17815143	17815144	MACS_peak_6129	11	0.0524
chr11	47756245	47826633	-	NM_015231	NUP160	chr11	47826288	47827411	1124	748	53	150.44	7.73	0	chr11	47827034	47827035	MACS_peak_1388	12	0.0472
chr2	183697327	183734653	+	NM_138285	NUP35	chr2	183697106	183697629	524	259	40	151.36	13.25	0	chr2	183697363	183697364	MACS_peak_3942	26	0.0763
chr1	222481658	222584514	-	NM_002533	NVL	chr1	222583834	222585032	1199	896	58	105.29	5.44	0	chr1	222584728	222584729	MACS_peak_591	12	0.0484
chr20	23279372	23283408	+	NM_013248	NXT1	chr20	23278023	23279523	1501	685	80	63.31	4.17	2	chr20	23278706	23278707	MACS_peak_4236	15	0.0533
chr9	130258105	130303392	+	NM_002540	ODF2	chr9	130257874	130258471	598	257	43	250.13	25.75	0	chr9	130258129	130258130	MACS_peak_7599	26	0.0719
chr12	54498072	54501226	+	NM_014182	ORMDL2	chr12	54497576	54498434	859	435	49	120.79	6.12	0	chr12	54498009	54498010	MACS_peak_1902	13	0.057
chr11	59098446	59140193	-	NM_002556	OSBP	chr11	59139794	59140789	996	351	48	74.88	5.3	1	chr11	59140143	59140144	MACS_peak_1412	13	0.0482
chr5	38881857	38971500	+	NM_003999	OSMR	chr5	38881561	38882200	640	210	38	88.58	8.44	0	chr5	38881769	38881770	MACS_peak_5649	20	0.0594
chr20	42972116	43001376	+	NM_001124756	PABPC1L	chr20	42971677	42972949	1273	750	51	59.29	4.22	2	chr20	42972425	42972426	MACS_peak_4352	10	0.0401
chr19	44568109	44573675	-	NM_001256826	PAF1	chr19	44573538	44574284	747	433	34	61.86	4.57	2	chr19	44573969	44573970	MACS_peak_3410	10	0.0455
chr5	138705417	138733308	+	NM_016480	PAIP2	chr5	138705435	138706261	827	405	41	101.08	5.85	0	chr5	138705838	138705839	MACS_peak_5891	11	0.0496
chr13	27610642	27767475	+	NM_175854	PAN3	chr13	27610091	27610705	615	304	31	127.01	17.94	0	chr13	27610393	27610394	MACS_peak_2153	22	0.0504
chr13	27608979	27611311	-	NR_029383	PAN3-AS1	chr13	27610091	27610705	615	304	31	127.01	17.94	0	chr13	27610393	27610394	MACS_peak_2153	22	0.0504
chr10	91329233	91393628	-	NM_148978	PANK1	chr10	91393762	91394294	533	185	34	104.01	12.14	0	chr10	91393945	91393946	MACS_peak_954	25	0.0638
chr16	14437057	14631629	-	NM_001242992	PARN	chr16	14631303	14632114	812	562	36	112.18	7.87	0	chr16	14631863	14631864	MACS_peak_2675	11	0.0443
chr2	241694186	241738067	-	NM_001252120	PASK	chr2	241738173	241738741	569	338	30	114.08	9.3	0	chr2	241738509	241738510	MACS_peak_4119	13	0.0527
chr11	31762915	31789477	-	NM_001258464	PAX6	chr11	31789209	31789845	637	299	51	259.33	14.17	0	chr11	31789506	31789507	MACS_peak_1304	20	0.0801
chr8	27723056	27751268	-	NM_018492	PBK	chr8	27750934	27751587	654	334	43	139.14	16.31	0	chr8	27751266	27751267	MACS_peak_7046	32	0.0657
chr11	82545784	82574483	+	NM_015885	PCF11	chr11	82545019	82546087	1069	601	75	303.65	17.03	0	chr11	82545618	82545619	MACS_peak_1579	27	0.0702
chr17	34143675	34158084	-	NM_007144	PCGF2	chr17	34156098	34158774	2677	1367	201	76.07	3.12	1	chr17	34157463	34157464	MACS_peak_2982	19	0.0751
chr20	43996723	44010069	+	NM_022104	PCIF1	chr20	43995208	43996223	1016	702	54	51.25	3.79	4	chr20	43995908	43995909	MACS_peak_4362	13	0.0531
chr20	5043598	5048647	-	NM_182649	PCNA	chr20	5048380	5049163	784	246	48	104.92	6.79	0	chr20	5048624	5048625	MACS_peak_4170	17	0.0612
chr20	5048231	5048615	+	NR_028370	PCNA-AS1	chr20	5048380	5049163	784	246	48	104.92	6.79	0	chr20	5048624	5048625	MACS_peak_4170	17	0.0612
chr21	46568463	46690110	+	NM_006031	PCNT	chr21	46567858	46568515	658	398	39	207.72	16.84	0	chr21	46568254	46568255	MACS_peak_4514	17	0.0593
chr3	197449649	197498981	-	NM_005017	PCYT1A	chr3	197498709	197499654	946	351	48	70.2	5.6	1	chr3	197499058	197499059	MACS_peak_5174	15	0.0507
chr9	124620196	124630756	-	NM_005388	PDCL	chr9	124630414	124630908	495	338	30	166.49	19.81	0	chr9	124630750	124630751	MACS_peak_7570	20	0.0606
chr17	45528057	45543732	+	NM_001199899	PDK2	chr17	45527237	45527976	740	355	47	126.89	9.97	0	chr17	45527590	45527591	MACS_peak_3064	22	0.0635
chrX	69422935	69426523	-	NM_016484	PDZD11	chrX	69426295	69427065	771	330	64	245.37	17.37	0	chrX	69426623	69426624	MACS_peak_7660	35	0.083
chr7	91954272	91995781	-	NM_000466	PEX1	chr7	91995799	91997237	1439	317	109	132.14	7.2	0	chr7	91996114	91996115	MACS_peak_6834	30	0.0757
chr20	52257908	52269899	+	NM_002623	PFDN4	chr20	52257536	52258236	701	269	41	58.26	5.65	2	chr20	52257803	52257804	MACS_peak_4415	18	0.0585
chr11	73719008	73787150	-	NM_173582	PGM2L1	chr11	73787175	73787861	687	516	30	58.32	4.89	2	chr11	73787689	73787690	MACS_peak_1530	10	0.0437
chr16	2201603	2204823	-	NM_001042371	PGP	chr16	2204628	2205287	660	423	36	164.55	15.73	0	chr16	2205049	2205050	MACS_peak_2631	18	0.0545
chr6	33486750	33492208	+	NR_027692	PHF1	chr6	33485849	33486394	546	292	33	134.09	11.55	0	chr6	33486139	33486140	MACS_peak_6239	17	0.0604
chr5	133889696	133946817	+	NM_015288	PHF15	chr5	133888435	133889602	1168	867	78	282.06	23.53	0	chr5	133889300	133889301	MACS_peak_5871	40	0.0668
chr7	77266044	77391436	+	NM_001127360	PHTF2	chr7	77265211	77266341	1131	615	66	104.85	6.29	0	chr7	77265824	77265825	MACS_peak_6798	18	0.0584
chr10	99390432	99426177	+	NM_018425	PI4K2A	chr10	99389858	99390614	757	562	46	66.6	4.94	1	chr10	99390418	99390419	MACS_peak_1000	16	0.0608
chr20	43478120	43488299	+	NM_015937	PIGT	chr20	43477751	43478914	1164	387	64	141.39	7.81	0	chr20	43478136	43478137	MACS_peak_4356	17	0.055
chr19	54641361	54646927	-	NM_017916	PIH1D1	chr19	54646503	54647322	820	470	59	203.81	14.78	0	chr19	54646971	54646972	MACS_peak_3487	28	0.072
chr1	46278398	46371295	-	NM_001114172	PIK3R3	chr1	46370999	46371803	805	525	33	126.6	9.41	0	chr1	46371522	46371523	MACS_peak_104	10	0.041
chr17	34175469	34209684	-	NM_003559	PIP4K2B	chr17	34206146	34210669	4524	3638	384	120.06	7.06	0	chr17	34209782	34209783	MACS_peak_2984	50	0.0849
chr15	70278423	70310781	-	NM_002654	PKM	chr15	70310402	70311022	621	412	38	176.48	12.79	0	chr15	70310812	70310813	MACS_peak_2537	16	0.0612
chr10	124124083	124181861	+	NM_001001974	PLEKHA1	chr10	124123454	124124238	785	585	30	58.24	5.03	2	chr10	124124037	124124038	MACS_peak_1120	9	0.0382
chr9	5347966	5427937	-	NM_018465	PLGRKT	chr9	5427313	5428231	919	580	41	145.03	10.6	0	chr9	5427891	5427892	MACS_peak_7376	13	0.0446
chr4	129021465	129039827	+	NM_001190799	PLK4	chr4	129021311	129021870	560	207	30	94.24	10.49	0	chr4	129021516	129021517	MACS_peak_5440	18	0.0536
chr20	55656853	55719076	-	NM_199170	PMEPA1	chr20	55718418	55719331	914	131	49	68.24	4.48	1	chr20	55718547	55718548	MACS_peak_4431	13	0.0536
chr7	5979395	6015263	-	NM_000535	PMS2	chr7	6015132	6015820	689	271	37	117.29	10.23	0	chr7	6015401	6015402	MACS_peak_6572	17	0.0537
chr1	153163831	153176108	-	NM_006556	PMVK	chr1	153175587	153176533	947	219	38	75.38	4.45	1	chr1	153175804	153175805	MACS_peak_335	8	0.0401
chr5	75005779	75049069	-	NM_001099271	POC5	chr5	75048789	75049220	432	232	37	175.01	16.31	0	chr5	75049019	75049020	MACS_peak_5743	28	0.0856
chr11	66874811	66877643	-	NM_001256870	POLD4	chr11	66877289	66877960	672	398	33	63	5.66	2	chr11	66877685	66877686	MACS_peak_1492	13	0.0491
chr12	105275565	105428106	+	NM_018082	POLR3B	chr12	105275329	105276007	679	326	36	84.17	8.94	1	chr12	105275653	105275654	MACS_peak_2041	19	0.053
chr22	40251751	40270425	-	NM_001018052	POLR3H	chr22	40269852	40270776	925	652	36	56.16	5.18	3	chr22	40270502	40270503	MACS_peak_4613	11	0.0389
chr7	75382355	75454109	+	NM_000941	POR	chr7	75381866	75382676	811	226	35	64.85	4.89	2	chr7	75382090	75382091	MACS_peak_6790	10	0.0432
chr19	232043	242435	-	NM_177526	PPAP2C	chr19	241371	242269	899	293	44	132.87	10.3	0	chr19	241662	241663	MACS_peak_3277	16	0.0489
chr2	170149095	170202500	+	NM_004792	PPIG	chr2	170148922	170149526	605	223	30	56.48	5.91	3	chr2	170149143	170149144	MACS_peak_3899	14	0.0496
chr2	201443923	201462094	-	NM_130906	PPIL3	chr2	201461945	201462560	616	246	37	115.8	7.45	0	chr2	201462189	201462190	MACS_peak_3987	14	0.0601
chr19	50574731	50600152	-	NM_006663	PPP1R13L	chr19	50600328	50601260	933	545	35	72.85	4.66	1	chr19	50600871	50600872	MACS_peak_3456	8	0.0375
chr7	99870847	99872030	-	NM_145030	PPP1R35	chr7	99871026	99872471	1446	1261	101	116.29	6.06	0	chr7	99872285	99872286	MACS_peak_6875	24	0.0698
chr19	50288270	50342383	+	NM_019121	PPP1R37	chr19	50287836	50288743	908	248	37	80.54	6.99	1	chr19	50288082	50288083	MACS_peak_3454	12	0.0407
chr2	241738574	241771112	+	NM_002712	PPP1R7	chr2	241738173	241738741	569	338	30	114.08	9.3	0	chr2	241738509	241738510	MACS_peak_4119	13	0.0527
chr14	101345892	101464081	+	NM_178586	PPP2R5C	chr14	101345706	101346588	883	178	61	176.97	10.87	0	chr14	101345882	101345883	MACS_peak_2417	24	0.0691
chr19	51675884	51796297	-	NM_001205281	PPP5D1	chr19	51795728	51796423	696	381	40	102.13	10.82	0	chr19	51796107	51796108	MACS_peak_3468	23	0.0575
chr11	67984761	68139377	+	NM_001164161	PPP6R3	chr11	67983990	67984897	908	405	50	183.27	13.28	0	chr11	67984393	67984394	MACS_peak_1501	19	0.0551
chr3	171422913	171506464	+	NM_002740	PRKCI	chr3	171422625	171423217	593	117	31	104.94	8.37	0	chr3	171422740	171422741	MACS_peak_5061	13	0.0523
chr2	153216352	153282221	-	NM_017892	PRPF40A	chr2	153281995	153283511	1517	1221	64	93.45	4.71	0	chr2	153283214	153283215	MACS_peak_3865	10	0.0422
chr17	71818462	71861825	-	NM_002766	PRPSAP1	chr17	71861382	71862121	740	591	38	72.12	5.91	1	chr17	71861971	71861972	MACS_peak_3167	14	0.0514
chr7	42922986	42938330	-	NM_002787	PSMA2	chr7	42937798	42938465	668	396	30	61.13	5.4	2	chr7	42938192	42938193	MACS_peak_6686	11	0.0449
chr19	45168751	45179511	+	NM_006503	PSMC4	chr19	45168096	45168828	733	558	36	61.01	5.71	2	chr19	45168652	45168653	MACS_peak_3415	14	0.0491
chr11	226807	242984	+	NM_002817	PSMD13	chr11	226459	227210	752	217	37	96.89	5.56	0	chr11	226674	226675	MACS_peak_1170	10	0.0492
chr7	1573494	1576194	-	NM_001134340	PSMG3	chr7	1575911	1576522	612	325	36	82.02	7.49	1	chr7	1576234	1576235	MACS_peak_6541	18	0.0588
chr7	1576234	1595787	+	NR_027328	PSMG3-AS1	chr7	1575911	1576522	612	325	36	82.02	7.49	1	chr7	1576234	1576235	MACS_peak_6541	18	0.0588
chr1	109623698	109627313	-	NM_001032291	PSRC1	chr1	109627192	109627644	453	121	31	92.44	9.17	0	chr1	109627311	109627312	MACS_peak_262	21	0.0684
chr19	748391	763327	+	NM_002819	PTBP1	chr19	748035	748638	604	372	30	107.97	12.23	0	chr19	748405	748406	MACS_peak_3282	16	0.0497
chr9	129922792	129930562	-	NM_025072	PTGES2	chr9	129929527	129930153	627	342	30	66.46	6.36	1	chr9	129929867	129929868	MACS_peak_7595	13	0.0478
chr12	55343391	55368345	-	NM_006601	PTGES3	chr12	55368230	55369148	919	380	39	79.1	4.82	1	chr12	55368608	55368609	MACS_peak_1913	9	0.0424
chr2	24866639	24869755	-	NM_001013663	PTRHD1	chr2	24869489	24870013	525	330	41	164.36	14.36	0	chr2	24869817	24869818	MACS_peak_3573	27	0.0781
chr20	31754210	31771797	-	NM_183397	PXMP4	chr20	31771331	31772180	850	570	45	80.19	6.8	1	chr20	31771899	31771900	MACS_peak_4277	17	0.0529
chr8	144757225	144762927	-	NM_023078	PYCRL	chr8	144762484	144763352	869	550	39	62.85	5.24	2	chr8	144763032	144763033	MACS_peak_7350	12	0.0449
chr3	49042145	49106508	-	NM_017730	QRICH1	chr3	49106731	49107437	707	144	31	104.51	9.17	0	chr3	49106873	49106874	MACS_peak_4777	12	0.0438
chr19	16083489	16105445	+	NM_005370	RAB8A	chr19	16083138	16083841	704	370	54	305.23	18.09	0	chr19	16083506	16083507	MACS_peak_3365	21	0.0767
chr20	1154763	1183145	+	NM_001136566	RAD21L1	chr20	1154616	1155571	956	257	40	89.79	5.85	0	chr20	1154871	1154872	MACS_peak_4140	10	0.0418
chr22	39971560	40012162	-	NM_002883	RANGAP1	chr22	40011850	40012533	684	383	65	297.29	19.68	0	chr22	40012231	40012232	MACS_peak_4609	37	0.095
chr3	50342220	50349899	-	NM_170713	RASSF1	chr3	50349097	50350047	951	632	47	112.53	6.87	0	chr3	50349727	50349728	MACS_peak_4785	13	0.0494
chr1	203321892	203357773	-	NM_005057	RBBP5	chr1	203357661	203358343	683	367	45	66.81	8.36	1	chr1	203358026	203358027	MACS_peak_522	29	0.0659
chr20	60418687	60436024	-	NM_080833	RBBP8NL	chr20	60435682	60436440	759	424	41	82.86	5.91	1	chr20	60436104	60436105	MACS_peak_4458	14	0.054
chr1	110683467	110690826	+	NM_001201545	RBM15	chr1	110682874	110683831	958	349	80	238.1	9.38	0	chr1	110683221	110683222	MACS_peak_267	24	0.0835
chr14	22439693	22458236	-	NM_001077352	RBM23	chr14	22457646	22458443	798	510	30	80.04	8.64	1	chr14	22458154	22458155	MACS_peak_2262	12	0.0376
chr20	33754944	33793672	-	NM_004902	RBM39	chr20	33793001	33794430	1430	641	106	232.63	10.49	0	chr20	33793640	33793641	MACS_peak_4297	30	0.0741
chr7	91996022	92004759	+	NM_032120	RBM48	chr7	91995799	91997237	1439	317	109	132.14	7.2	0	chr7	91996114	91996115	MACS_peak_6834	30	0.0757
chr11	32069052	32083848	+	NM_002901	RCN1	chr11	32069638	32070303	666	259	33	83.94	7.98	1	chr11	32069895	32069896	MACS_peak_1305	15	0.0495
chr17	31269197	31281893	-	NM_145654	RDM1	chr17	31281604	31282448	845	322	54	85.57	8.78	0	chr17	31281924	31281925	MACS_peak_2965	28	0.0639
chr8	145707474	145714018	-	NM_004260	RECQL4	chr8	145713731	145714388	658	304	52	265.75	23.16	0	chr8	145714033	145714034	MACS_peak_7360	32	0.079
chr11	65177642	65187019	-	NM_021975	RELA	chr11	65186784	65188068	1285	269	62	69.23	4.54	1	chr11	65187051	65187052	MACS_peak_1472	13	0.0482
chr11	72765052	72786167	+	NM_152222	RELT	chr11	72764758	72765518	761	353	46	122.75	9.41	0	chr11	72765109	72765110	MACS_peak_1523	20	0.0604
chr13	33290205	33309644	+	NM_002915	RFC3	chr13	33290026	33290529	504	229	39	157.07	10.73	0	chr13	33290253	33290254	MACS_peak_2164	20	0.0774
chr9	115265829	115344192	+	NM_017790	RGS3	chr9	115265384	115266003	620	388	119	832.73	40.27	0	chr9	115265770	115265771	MACS_peak_7547	79	0.1919
chr1	161378712	161558205	-	NM_001254748	RGS5	chr1	161557887	161558850	964	500	133	905.39	43.5	0	chr1	161558385	161558386	MACS_peak_386	64	0.138
chr7	150794030	150847943	-	NM_005614	RHEB	chr7	150847809	150848906	1098	522	59	269.93	18.68	0	chr7	150848329	150848330	MACS_peak_7003	20	0.0537
chr12	47744734	47750042	-	NM_144593	RHEBL1	chr12	47749786	47750629	844	442	63	137.62	9.98	0	chr12	47750226	47750227	MACS_peak_1852	29	0.0746
chr12	2856625	2868952	+	NM_001252499	RHNO1	chr12	2856387	2856873	487	223	33	195.85	25.75	0	chr12	2856608	2856609	MACS_peak_1714	26	0.0678
chr11	66580864	66596064	+	NM_014578	RHOD	chr11	66579821	66580350	530	273	32	53.5	5.19	3	chr11	66580092	66580093	MACS_peak_1488	16	0.0604
chr12	47537182	47545920	-	NM_014470	RND1	chr12	47545780	47546410	631	175	39	104.29	8.16	0	chr12	47545953	47545954	MACS_peak_1850	18	0.0618
chr12	120322268	120346538	+	NM_025126	RNF34	chr12	120321731	120322545	815	541	34	66.87	6.3	1	chr12	120322270	120322271	MACS_peak_2110	12	0.0417
chr9	36326398	36390920	-	NM_194328	RNF38	chr9	36390146	36390896	751	421	34	69.26	5.94	1	chr9	36390565	36390566	MACS_peak_7429	12	0.0453
chr4	2440592	2487384	+	NM_002938	RNF4	chr4	2440121	2440705	585	332	32	83.39	8.32	1	chr4	2440451	2440452	MACS_peak_5188	17	0.0547
chr5	175886305	175897027	-	NM_014901	RNF44	chr5	175896626	175897229	604	325	33	73.78	7.86	1	chr5	175896949	175896950	MACS_peak_6033	18	0.0546
chr2	122004925	122005055	+	NR_023343	RNU4ATAC	chr2	122004674	122005418	745	426	54	159.32	9.98	0	chr2	122005098	122005099	MACS_peak_3791	23	0.0725
chrX	153279764	153283874	+	NM_006013	RPL10	chrX	153279210	153280144	935	199	36	119.42	8.74	0	chrX	153279407	153279408	MACS_peak_7709	10	0.0385
chr3	199161448	199167118	+	NM_000996	RPL35A	chr3	199160999	199161866	868	537	39	108.41	7.08	0	chr3	199161534	199161535	MACS_peak_5181	11	0.0449
chr4	39132139	39136963	-	NM_000661	RPL9	chr4	39136711	39137448	738	518	32	68.6	5.85	1	chr4	39137227	39137228	MACS_peak_5261	11	0.0434
chr20	35240869	35303439	+	NM_002951	RPN2	chr20	35240731	35241721	991	277	49	63.56	6.12	2	chr20	35241006	35241007	MACS_peak_4308	17	0.0494
chr20	17542322	17610928	-	NM_001042576	RRBP1	chr20	17610688	17611598	911	718	53	104.43	7.89	0	chr20	17611404	17611405	MACS_peak_4210	20	0.0582
chr20	61759606	61798050	+	NM_032957	RTEL1	chr20	61759799	61760488	690	307	31	52.43	4.81	3	chr20	61760104	61760105	MACS_peak_4475	11	0.0449
chr20	61759606	61800495	+	NR_037882	RTEL1-TNFRSF6B	chr20	61759799	61760488	690	307	31	52.43	4.81	3	chr20	61760104	61760105	MACS_peak_4475	11	0.0449
chr10	63622958	63698472	-	NM_145307	RTKN2	chr10	63698121	63698887	767	315	44	95.84	7.17	0	chr10	63698434	63698435	MACS_peak_839	17	0.0574
chr1	151800208	151804930	-	NM_005978	S100A2	chr1	151805307	151805911	605	347	32	88.54	8.51	0	chr1	151805652	151805653	MACS_peak_328	16	0.0529
chr11	64564951	64568876	+	NM_013299	SAC3D1	chr11	64564784	64565459	676	330	30	56.33	7.06	3	chr11	64565112	64565113	MACS_peak_1456	15	0.0444
chr20	62075909	62081439	-	NM_080621	SAMD10	chr20	62081415	62082250	836	106	36	65.32	4.85	2	chr20	62081519	62081520	MACS_peak_4482	10	0.0431
chr9	139076399	139084849	-	NM_178448	SAPCD2	chr9	139084725	139085233	509	201	43	226.46	20.76	0	chr9	139084924	139084925	MACS_peak_7629	30	0.0845
chr12	54432513	54497807	-	NR_026723	SARNP	chr12	54497576	54498434	859	435	49	120.79	6.12	0	chr12	54498009	54498010	MACS_peak_1902	13	0.057
chr1	109558037	109582327	+	NM_006513	SARS	chr1	109558331	109559377	1047	437	42	58.39	4.08	2	chr1	109558766	109558767	MACS_peak_260	9	0.0401
chr12	44599180	44670668	-	NM_004719	SCAF11	chr12	44670443	44671306	864	398	37	62.99	4.71	2	chr12	44670839	44670840	MACS_peak_1837	10	0.0428
chr5	77692094	77812318	+	NM_004866	SCAMP1	chr5	77691784	77693161	1378	1132	51	54	4.81	3	chr5	77692914	77692915	MACS_peak_5754	11	0.037
chr1	149405121	149409397	+	NM_001204856	SCNM1	chr1	149404776	149405460	685	352	45	107.2	11.44	0	chr1	149405126	149405127	MACS_peak_321	29	0.0657
chr19	53833107	53877314	+	NR_004401	SEC1P	chr19	53832238	53832845	608	320	38	108.03	14.59	0	chr19	53832556	53832557	MACS_peak_3482	31	0.0625
chr2	96889199	96899462	-	NM_017789	SEMA4C	chr2	96898164	96898749	586	353	61	322.12	22.72	0	chr2	96898515	96898516	MACS_peak_3701	39	0.1041
chr10	13399443	13430304	-	NM_001195604	SEPHS1	chr10	13430176	13430718	543	259	38	219.9	24.47	0	chr10	13430433	13430434	MACS_peak_714	26	0.07
chr4	24730724	24771302	-	NM_016955	SEPSECS	chr4	24770936	24771588	653	265	31	75.47	6.38	1	chr4	24771199	24771200	MACS_peak_5232	12	0.0475
chr2	241903395	241942114	+	NM_001008491	SEPT2	chr2	241903340	241904027	688	473	32	95.14	6.44	0	chr2	241903811	241903812	MACS_peak_4120	10	0.0465
chr7	35807120	35913240	+	NM_001788	SEPT7	chr7	35806581	35807792	1212	524	53	56	4.45	3	chr7	35807103	35807104	MACS_peak_6667	12	0.0437
chr19	45620248	45623772	-	NM_013376	SERTAD1	chr19	45623136	45623975	840	272	37	79.08	6.38	1	chr19	45623406	45623407	MACS_peak_3418	12	0.044
chr3	9414402	9494838	+	NM_001080517	SETD5	chr3	9413313	9414108	796	570	38	113.6	10.3	0	chr3	9413881	9413882	MACS_peak_4673	16	0.0477
chr3	9405536	9414174	-	NR_027007	SETD5-AS1	chr3	9413313	9414108	796	570	38	113.6	10.3	0	chr3	9413881	9413882	MACS_peak_4673	16	0.0477
chr16	57106883	57111932	+	NM_024860	SETD6	chr16	57106287	57107106	820	545	34	52.37	6.34	3	chr16	57106830	57106831	MACS_peak_2796	14	0.0415
chr12	122434656	122459853	+	NM_020382	SETD8	chr12	122434107	122434880	774	326	88	537.15	29.76	0	chr12	122434431	122434432	MACS_peak_2124	44	0.1137
chr11	64288651	64302514	-	NM_001178030	SF1	chr11	64302275	64303364	1090	761	52	99.31	6.12	0	chr11	64303034	64303035	MACS_peak_1453	13	0.0477
chr16	69115191	69169072	+	NM_012426	SF3B3	chr16	69114796	69115767	972	335	54	168.13	12.49	0	chr16	69115129	69115130	MACS_peak_2834	21	0.0556
chr10	105871805	105876133	+	NM_145247	SFR1	chr10	105871117	105872101	985	695	63	158.45	7.4	0	chr10	105871810	105871811	MACS_peak_1038	17	0.064
chr2	201099109	201157063	+	NM_001160033	SGOL2	chr2	201098768	201099485	718	366	59	242.96	18.99	0	chr2	201099132	201099133	MACS_peak_3986	34	0.0822
chr1	247071273	247086777	-	NM_030645	SH3BP5L	chr1	247087020	247087733	714	102	34	91.66	5.24	0	chr1	247087120	247087121	MACS_peak_677	9	0.0476
chr8	145225523	145231128	-	NM_030974	SHARPIN	chr8	145230110	145231410	1301	603	61	72.79	4.45	1	chr8	145230711	145230712	MACS_peak_7355	12	0.0469
chr1	153201397	153213583	-	NM_001202859	SHC1	chr1	153213293	153214078	786	432	45	162.21	14.39	0	chr1	153213723	153213724	MACS_peak_336	22	0.0573
chr11	205029	226362	-	NM_012239	SIRT3	chr11	226459	227210	752	217	37	96.89	5.56	0	chr11	226674	226675	MACS_peak_1170	10	0.0492
chr13	20625733	20648741	-	NM_145061	SKA3	chr13	20648450	20649065	616	268	45	169.96	16.15	0	chr13	20648716	20648717	MACS_peak_2141	30	0.0731
chr9	129870299	129911358	+	NM_001006641	SLC25A25	chr9	129869371	129870449	1079	772	51	134.05	6.6	0	chr9	129870141	129870142	MACS_peak_7594	11	0.0473
chr7	87301749	87343628	-	NM_018843	SLC25A40	chr7	87343336	87345190	1855	379	166	263.77	14.57	0	chr7	87343713	87343714	MACS_peak_6823	61	0.0895
chr11	64899238	64906718	-	NM_182556	SLC25A45	chr11	64906216	64907411	1196	296	59	54.95	6.27	3	chr11	64906510	64906511	MACS_peak_1464	20	0.0493
chr20	688723	697228	-	NM_033409	SLC52A3	chr20	696896	697854	959	635	51	86.65	5.87	0	chr20	697529	697530	MACS_peak_4136	15	0.0532
chr17	30594198	30618874	+	NM_144975	SLFN5	chr17	30593072	30594432	1361	544	74	78.05	4.59	1	chr17	30593614	30593615	MACS_peak_2958	15	0.0544
chr20	10363950	10552027	+	NM_001009608	SLX4IP	chr20	10362566	10364587	2022	1144	128	198.6	7.26	0	chr20	10363708	10363709	MACS_peak_4185	22	0.0633
chr12	49925399	49950261	-	NM_001033873	SMAGP	chr12	49949370	49950076	707	507	31	58.6	4.32	2	chr12	49949875	49949876	MACS_peak_1873	9	0.0438
chr10	112317438	112354382	+	NM_005445	SMC3	chr10	112316704	112317667	964	383	85	200	10.09	0	chr10	112317085	112317086	MACS_peak_1063	33	0.0882
chr3	161600123	161635435	+	NM_001002800	SMC4	chr3	161599673	161600469	797	415	79	251.28	12.58	0	chr3	161600086	161600087	MACS_peak_5040	36	0.0991
chr4	39228940	39316876	-	NM_174921	SMIM14	chr4	39316620	39317297	678	524	32	72.69	5.61	1	chr4	39317142	39317143	MACS_peak_5262	11	0.0472
chr16	87257281	87269415	+	NR_024402	SNAI3-AS1	chr16	87256640	87257437	798	445	38	135.64	13.76	0	chr16	87257083	87257084	MACS_peak_2875	18	0.0476
chr1	37772636	37792532	-	NM_024700	SNIP1	chr1	37792259	37792935	677	345	42	229.73	30.7	0	chr1	37792602	37792603	MACS_peak_81	31	0.062
chr1	45014750	45014848	+	NR_000024	SNORD46	chr1	45013483	45014037	555	321	39	177.15	21.75	0	chr1	45013802	45013803	MACS_peak_97	32	0.0703
chr16	2145024	2145107	-	NR_002736	SNORD60	chr16	2144946	2145877	932	302	42	75.84	6.12	1	chr16	2145246	2145247	MACS_peak_2630	13	0.0451
chr22	23281617	23298509	+	NM_004175	SNRPD3	chr22	23281523	23282181	659	404	31	75.59	6.99	1	chr22	23281925	23281926	MACS_peak_4537	13	0.047
chr20	17870243	17897154	-	NM_014426	SNX5	chr20	17896510	17899013	2504	1196	233	660.51	31.9	0	chr20	17897704	17897705	MACS_peak_4211	91	0.0931
chr17	33761532	33815372	+	NM_014598	SOCS7	chr17	33760323	33763133	2811	912	317	131.55	3.85	0	chr17	33761233	33761234	MACS_peak_2976	34	0.1128
chr20	254238	258867	+	NM_006943	SOX12	chr20	252923	254230	1308	377	73	97.04	4.67	0	chr20	253298	253299	MACS_peak_4127	14	0.0558
chr6	21701950	21706828	+	NM_003107	SOX4	chr6	21701521	21702166	646	334	30	64.6	6.91	2	chr6	21701853	21701854	MACS_peak_6143	14	0.0464
chr20	47953335	47965487	-	NM_006038	SPATA2	chr20	47965535	47966091	557	171	31	53.87	5.02	3	chr20	47965704	47965705	MACS_peak_4386	14	0.0557
chr4	124063674	124460054	+	NM_145207	SPATA5	chr4	124063413	124063855	443	246	37	168.25	14.79	0	chr4	124063657	124063658	MACS_peak_5421	26	0.0835
chr5	141670175	141684804	-	NM_001127496	SPRY4	chr5	141684402	141685616	1215	743	46	78.04	6.12	1	chr5	141685143	141685144	MACS_peak_5914	12	0.0379
chr20	35407970	35467235	+	NM_198291	SRC	chr20	35407294	35408017	724	604	31	53.68	4.65	3	chr20	35407896	35407897	MACS_peak_4309	10	0.0428
chr7	100310636	100324221	+	NM_001128852	SRRT	chr7	100309955	100311096	1142	537	95	84.08	3.95	1	chr7	100310490	100310491	MACS_peak_6883	21	0.0832
chr6	36670067	36680222	+	NR_036610	SRSF3	chr6	36669705	36670410	706	384	33	58.7	6.12	2	chr6	36670087	36670088	MACS_peak_6257	14	0.0467
chr20	41519917	41525658	+	NR_034009	SRSF6	chr20	41520448	41521153	706	380	35	57.39	5.92	2	chr20	41520826	41520827	MACS_peak_4342	15	0.0496
chr11	65094518	65095815	+	NM_006396	SSSCA1	chr11	65093385	65094906	1522	922	69	76	4.47	1	chr11	65094305	65094306	MACS_peak_1470	12	0.0453
chr13	32575271	32757901	-	NM_178006	STARD13	chr13	32757589	32758331	743	357	44	72.48	6.46	1	chr13	32757944	32757945	MACS_peak_2162	19	0.0592
chr2	191548507	191587221	-	NM_139266	STAT1	chr2	191586932	191587881	950	332	47	76.91	6.93	1	chr2	191587262	191587263	MACS_peak_3957	17	0.0495
chr17	37718868	37794039	-	NM_003150	STAT3	chr17	37793975	37794778	804	458	36	52.09	5.71	3	chr17	37794431	37794432	MACS_peak_3008	14	0.0448
chr1	47488397	47552406	-	NM_003035	STIL	chr1	47552012	47552858	847	549	63	379.71	24.76	0	chr1	47552559	47552560	MACS_peak_108	25	0.0744
chr20	2030527	2077198	+	NM_080836	STK35	chr20	2030569	2031991	1423	519	94	223.97	7.46	0	chr20	2031086	2031087	MACS_peak_4145	18	0.0661
chr20	43028533	43142007	+	NM_006282	STK4	chr20	43027692	43029577	1886	1053	87	51.43	3.79	3	chr20	43028743	43028744	MACS_peak_4354	13	0.0461
chr20	43025853	43028513	-	NR_038341	STK4-AS1	chr20	43027692	43029577	1886	1053	87	51.43	3.79	3	chr20	43028743	43028744	MACS_peak_4354	13	0.0461
chr20	56659714	56687988	+	NR_037943	STX16	chr20	56659091	56660095	1005	577	67	68.79	7.58	1	chr20	56659666	56659667	MACS_peak_4442	31	0.0667
chr20	56659714	56724307	+	NR_037945	STX16-NPEPL1	chr20	56659091	56660095	1005	577	67	68.79	7.58	1	chr20	56659666	56659667	MACS_peak_4442	31	0.0667
chr1	170768882	170847596	+	NM_014283	SUCO	chr1	170768021	170769174	1154	297	54	83.34	5.91	1	chr1	170768316	170768317	MACS_peak_422	14	0.0468
chr6	44902444	45453766	-	NM_003599	SUPT3H	chr6	45452954	45453620	667	332	32	53.46	5.71	3	chr6	45453284	45453285	MACS_peak_6300	14	0.048
chr19	44628127	44659148	+	NM_003169	SUPT5H	chr19	44627774	44628277	504	286	31	93.13	7.83	0	chr19	44628058	44628059	MACS_peak_3412	16	0.0615
chr11	64651326	64658579	-	NM_032431	SYVN1	chr11	64658437	64659572	1136	305	54	62.41	4.63	2	chr11	64658740	64658741	MACS_peak_1461	13	0.0475
chr4	1693014	1716703	+	NM_006342	TACC3	chr4	1692597	1693359	763	410	88	664.17	49.7	0	chr4	1693005	1693006	MACS_peak_5183	52	0.1153
chr17	32841089	32911339	+	NM_001166105	TADA2A	chr17	32839970	32842049	2080	1399	255	60.42	3.1	2	chr17	32841367	32841368	MACS_peak_2974	34	0.1226
chr17	31160571	31198359	+	NM_003487	TAF15	chr17	31159856	31160868	1013	677	51	60.79	4.76	2	chr17	31160531	31160532	MACS_peak_2963	14	0.0503
chr20	59983248	60074261	-	NM_003185	TAF4	chr20	60074206	60074861	656	316	41	113.89	13.02	0	chr20	60074520	60074521	MACS_peak_4453	28	0.0625
chr10	105117713	105138812	+	NM_006951	TAF5	chr10	105117116	105118032	917	478	91	305.51	15.2	0	chr10	105117592	105117593	MACS_peak_1033	41	0.0992
chr6	42126228	42156622	+	NM_138572	TAF8	chr6	42126207	42126905	699	362	64	212.55	11.66	0	chr6	42126567	42126568	MACS_peak_6279	30	0.0916
chr1	158154526	158161908	-	NM_003564	TAGLN2	chr1	158160622	158161647	1026	407	42	103.14	7.73	0	chr1	158161027	158161028	MACS_peak_370	12	0.0409
chr22	45537181	45950006	+	NM_014346	TBC1D22A	chr22	45536524	45537400	877	275	39	104.57	6.31	0	chr22	45536797	45536798	MACS_peak_4639	10	0.0445
chr3	187746549	187771026	-	NM_001134415	TBCCD1	chr3	187770524	187771350	827	512	40	111.16	8.4	0	chr3	187771034	187771035	MACS_peak_5132	14	0.0484
chr3	178221235	178397742	-	NM_024665	TBL1XR1	chr3	178397145	178398786	1642	296	99	345.65	16.57	0	chr3	178397439	178397440	MACS_peak_5088	26	0.0603
chr8	75019926	75047076	-	NM_001204864	TCEB1	chr8	75046900	75047525	626	334	42	151.88	12.23	0	chr8	75047232	75047233	MACS_peak_7128	22	0.0671
chr5	145807065	145871262	+	NM_006706	TCERG1	chr5	145806344	145807345	1002	639	51	91.19	5.06	0	chr5	145806981	145806982	MACS_peak_5925	12	0.0509
chr11	67563037	67574942	+	NM_006019	TCIRG1	chr11	67561872	67562590	719	442	31	62.4	5.1	2	chr11	67562312	67562313	MACS_peak_1500	10	0.0431
chr6	24758183	24775094	-	NM_016614	TDP2	chr6	24774768	24775418	651	385	31	120.62	12.23	0	chr6	24775151	24775152	MACS_peak_6150	15	0.0476
chr7	97682690	97719499	-	NM_015395	TECPR1	chr7	97718103	97720226	2124	948	138	94.13	3.11	0	chr7	97719049	97719050	MACS_peak_6852	14	0.065
chr17	26250126	26257412	-	NM_024683	TEFM	chr17	26256802	26257687	886	626	46	69.71	8.9	1	chr17	26257426	26257427	MACS_peak_2932	24	0.0519
chr1	45582141	45729427	-	NM_007170	TESK2	chr1	45729348	45730081	734	431	36	167.1	12.87	0	chr1	45729777	45729778	MACS_peak_101	13	0.049
chr6	10504901	10520593	-	NM_001032280	TFAP2A	chr6	10520136	10520839	704	380	36	102.9	10.91	0	chr6	10520514	10520515	MACS_peak_6098	19	0.0511
chr20	34635289	34655769	+	NM_001199513	TGIF2	chr20	34635377	34636191	815	560	67	243.21	16.62	0	chr20	34635935	34635936	MACS_peak_4303	35	0.0822
chr20	34636370	34674374	+	NM_001199535	TGIF2-C20ORF24	chr20	34635377	34636191	815	560	67	243.21	16.62	0	chr20	34635935	34635936	MACS_peak_4303	35	0.0822
chr19	41217726	41237504	-	NM_152658	THAP8	chr19	41236920	41237879	960	683	56	170.37	12.23	0	chr19	41237601	41237602	MACS_peak_3400	22	0.0583
chr4	84040860	84060308	+	NM_024672	THAP9	chr4	84041095	84041725	631	131	41	195.31	12.55	0	chr4	84041224	84041225	MACS_peak_5333	16	0.065
chr4	84033628	84041093	-	NR_034077	THAP9-AS1	chr4	84041095	84041725	631	131	41	195.31	12.55	0	chr4	84041224	84041225	MACS_peak_5333	16	0.065
chr20	22974269	22978301	-	NM_000361	THBD	chr20	22978748	22979447	700	453	39	81.43	4.99	1	chr20	22979199	22979200	MACS_peak_4233	12	0.0557
chr15	87919821	87972257	+	NM_152259	TICRR	chr15	87919160	87919997	838	503	56	180.68	11.79	0	chr15	87919661	87919662	MACS_peak_2576	23	0.0668
chr8	144751216	144753628	+	NM_032862	TIGD5	chr8	144751375	144752264	890	777	37	93.53	7.95	0	chr8	144752150	144752151	MACS_peak_7349	13	0.0416
chr14	57945122	57963985	-	NM_012460	TIMM9	chr14	57963779	57964503	725	275	37	95.95	11.17	0	chr14	57964052	57964053	MACS_peak_2336	21	0.051
chr17	73681754	73694880	-	NM_003258	TK1	chr17	73694542	73695148	607	265	59	180.91	9.45	0	chr17	73694805	73694806	MACS_peak_3184	28	0.0972
chr20	30160969	30218722	+	NM_014742	TM9SF4	chr20	30160812	30161437	626	327	35	72.65	5.71	1	chr20	30161137	30161138	MACS_peak_4266	14	0.0559
chr1	93387886	93418834	-	NR_030761	TMED5	chr1	93418448	93419206	759	357	49	153.38	11.21	0	chr1	93418803	93418804	MACS_peak_215	22	0.0646
chr7	75454090	75461928	-	NM_031925	TMEM120A	chr7	75461232	75462610	1379	693	62	105.48	4.71	0	chr7	75461923	75461924	MACS_peak_6791	10	0.045
chr4	1687476	1692882	-	NM_001127266	TMEM129	chr4	1692597	1693359	763	410	88	664.17	49.7	0	chr4	1693005	1693006	MACS_peak_5183	52	0.1153
chr5	82384420	82409028	-	NM_174909	TMEM167A	chr5	82408400	82409458	1059	745	47	126.74	7.77	0	chr5	82409143	82409144	MACS_peak_5768	12	0.0444
chr20	48173680	48203742	-	NM_001162505	TMEM189	chr20	48202951	48204707	1757	1229	81	92.77	4.52	0	chr20	48204178	48204179	MACS_peak_4387	12	0.0461
chr20	48131067	48203742	-	NM_199203	TMEM189-UBE2V1	chr20	48202951	48204707	1757	1229	81	92.77	4.52	0	chr20	48204178	48204179	MACS_peak_4387	12	0.0461
chr9	110817235	110922046	-	NM_032012	TMEM245	chr9	110921992	110922592	601	335	31	71.66	8.94	1	chr9	110922325	110922326	MACS_peak_7530	19	0.0516
chr3	186690082	186699539	-	NM_080652	TMEM41A	chr3	186699249	186699851	603	247	38	99.9	9.17	0	chr3	186699494	186699495	MACS_peak_5124	21	0.063
chr14	19995851	19999477	-	NM_144568	TMEM55B	chr14	19999488	20000161	674	396	42	198.19	10.53	0	chr14	19999882	19999883	MACS_peak_2255	13	0.0623
chr7	77260980	77265683	-	NM_032936	TMEM60	chr7	77265211	77266341	1131	615	66	104.85	6.29	0	chr7	77265824	77265825	MACS_peak_6798	18	0.0584
chr19	46561710	46581827	+	NM_001098825	TMEM91	chr19	46561412	46562268	857	609	37	59.99	4.98	2	chr19	46562019	46562020	MACS_peak_3431	11	0.0432
chr12	97433481	97453543	+	NM_003276	TMPO	chr12	97433111	97433851	741	270	54	249.33	15.11	0	chr12	97433379	97433380	MACS_peak_2022	21	0.0729
chr12	97430881	97434135	-	NR_027157	TMPO-AS1	chr12	97433111	97433851	741	270	54	249.33	15.11	0	chr12	97433379	97433380	MACS_peak_2022	21	0.0729
chr11	57236570	57265021	+	NM_015959	TMX2	chr11	57236029	57237031	1003	565	73	188.38	7.1	0	chr11	57236592	57236593	MACS_peak_1400	18	0.0728
chr11	57236570	57343228	+	NR_037646	TMX2-CTNND1	chr11	57236029	57237031	1003	565	73	188.38	7.1	0	chr11	57236592	57236593	MACS_peak_1400	18	0.0728
chr3	197074632	197106829	-	NM_001010938	TNK2	chr3	197105933	197106573	641	205	46	219.32	17.27	0	chr3	197106136	197106137	MACS_peak_5172	24	0.0718
chr19	50086316	50098786	+	NM_001128917	TOMM40	chr19	50085259	50086195	937	633	46	78.68	4.89	1	chr19	50085890	50085891	MACS_peak_3452	12	0.0491
chr3	134802138	134863427	-	NM_007027	TOPBP1	chr3	134862768	134863462	695	296	39	69.21	8.53	1	chr3	134863062	134863063	MACS_peak_4950	23	0.0561
chr1	178117799	178155835	+	NM_015602	TOR1AIP1	chr1	178117859	178118773	915	634	46	120.21	7.23	0	chr1	178118491	178118492	MACS_peak_445	13	0.0503
chr17	24919864	24924301	+	NM_138349	TP53I13	chr17	24916647	24920849	4203	2931	274	145.12	3.97	0	chr17	24919576	24919577	MACS_peak_2926	19	0.0652
chr16	2145799	2168131	+	NM_032271	TRAF7	chr16	2144946	2145877	932	302	42	75.84	6.12	1	chr16	2145246	2145247	MACS_peak_2630	13	0.0451
chr8	126511744	126519826	+	NM_025195	TRIB1	chr8	126511196	126512081	886	583	46	101.43	6.61	0	chr8	126511777	126511778	MACS_peak_7263	14	0.0519
chr10	104394241	104408066	+	NM_030912	TRIM8	chr10	104394441	104396395	1955	256	88	78.07	4.85	1	chr10	104394695	104394696	MACS_peak_1028	14	0.045
chr7	100302885	100309012	+	NM_003302	TRIP6	chr7	100301874	100304516	2643	1425	159	135.96	4.21	0	chr7	100303297	100303298	MACS_peak_6882	16	0.0602
chr8	125532228	125534447	+	NM_017956	TRMT12	chr8	125532083	125533301	1219	240	46	110.12	5.79	0	chr8	125532321	125532322	MACS_peak_7259	9	0.0377
chr1	182287433	182309967	+	NM_052965	TSEN15	chr1	182287147	182287823	677	397	30	59.6	6.36	2	chr1	182287542	182287543	MACS_peak_461	13	0.0443
chr7	16759875	16790686	+	NM_014399	TSPAN13	chr7	16759321	16759931	611	303	46	145.85	14.95	0	chr7	16759622	16759623	MACS_peak_6603	34	0.0753
chr22	35736845	35746170	-	NM_001270483	TST	chr22	35745236	35745903	668	376	31	122.3	10.19	0	chr22	35745610	35745611	MACS_peak_4582	12	0.0464
chr11	62252527	62262684	+	NM_173810	TTC9C	chr11	62251270	62252439	1170	754	101	213.27	8.74	0	chr11	62252022	62252023	MACS_peak_1437	30	0.0863
chr6	80771040	80808963	+	NM_001166691	TTK	chr6	80770870	80771663	794	196	62	373.4	28.23	0	chr6	80771064	80771065	MACS_peak_6348	30	0.0781
chr12	47807832	47811571	-	NM_006082	TUBA1B	chr12	47810616	47811228	613	268	34	134.13	13.67	0	chr12	47810882	47810883	MACS_peak_1854	19	0.0555
chr12	2870293	2920567	+	NM_001160408	TULP3	chr12	2869868	2870501	634	298	31	74.21	8.67	1	chr12	2870164	2870165	MACS_peak_1715	17	0.0489
chr2	99301918	99319292	-	NM_005783	TXNDC9	chr2	99318880	99319511	632	464	34	95.09	9.04	0	chr2	99319342	99319343	MACS_peak_3714	17	0.0538
chr11	73363363	73371537	-	NM_003355	UCP2	chr11	73371765	73372679	915	289	84	368.76	17.06	0	chr11	73372052	73372053	MACS_peak_1526	32	0.0918
chr19	4860509	4913165	+	NM_001048201	UHRF1	chr19	4860737	4861447	711	256	99	706.09	45.33	0	chr19	4860991	4860992	MACS_peak_3314	63	0.1392
chr20	33353782	33463359	-	NM_001184977	UQCC	chr20	33463024	33463675	652	282	38	54.48	6.27	3	chr20	33463304	33463305	MACS_peak_4292	20	0.0583
chr1	62674562	62690063	+	NM_001017416	USP1	chr1	62674390	62675448	1059	272	78	203.19	8.29	0	chr1	62674660	62674661	MACS_peak_129	21	0.0737
chr12	60940387	61016741	+	NM_001252079	USP15	chr12	60939774	60940644	871	465	46	83.9	6.52	1	chr12	60940237	60940238	MACS_peak_1931	16	0.0528
chr12	6831551	6846056	+	NM_003481	USP5	chr12	6830449	6831222	774	317	54	226.51	17.38	0	chr12	6830764	6830765	MACS_peak_1731	27	0.0698
chr1	115986096	116042368	+	NM_138959	VANGL1	chr1	115986445	115987175	731	406	76	314.71	20.53	0	chr1	115986849	115986850	MACS_peak_282	47	0.104
chr8	67705041	67742006	-	NM_025054	VCPIP1	chr8	67742181	67742763	583	291	31	78.4	7.83	1	chr8	67742470	67742471	MACS_peak_7109	16	0.0532
chr16	31009675	31013777	-	NM_024006	VKORC1	chr16	31013443	31013903	461	181	31	177.88	20.7	0	chr16	31013622	31013623	MACS_peak_2727	22	0.0672
chr11	133599770	133622896	+	NM_052875	VPS26B	chr11	133598947	133599410	464	119	30	151.42	16.31	0	chr11	133599064	133599065	MACS_peak_1698	20	0.0647
chr11	64620258	64635756	+	NM_013265	VPS51	chr11	64619969	64620897	929	200	44	85.12	8.94	1	chr11	64620167	64620168	MACS_peak_1458	19	0.0474
chr10	122600676	122659028	+	NM_018117	WDR11	chr10	122600282	122601192	911	562	58	72.37	6.95	1	chr10	122600842	122600843	MACS_peak_1110	25	0.0637
chr10	122511313	122600681	-	NR_033850	WDR11-AS1	chr10	122600282	122601192	911	562	58	72.37	6.95	1	chr10	122600842	122600843	MACS_peak_1110	25	0.0637
chr10	1092775	1168237	+	NM_014023	WDR37	chr10	1092072	1092820	749	217	32	114.07	9.16	0	chr10	1092287	1092288	MACS_peak_680	11	0.0427
chr19	41237622	41287852	+	NM_001083961	WDR62	chr19	41236920	41237879	960	683	56	170.37	12.23	0	chr19	41237601	41237602	MACS_peak_3400	22	0.0583
chr11	62356958	62364204	-	NM_018093	WDR74	chr11	62363437	62364148	712	400	38	69.43	5.54	1	chr11	62363835	62363836	MACS_peak_1438	14	0.0534
chr10	105879635	105982110	-	NM_025145	WDR96	chr10	105981380	105982408	1029	714	47	89	5.81	0	chr10	105982092	105982093	MACS_peak_1039	12	0.0457
chr11	9551803	9567889	+	NM_003390	WEE1	chr11	9551400	9552315	916	356	93	319.16	19.28	0	chr11	9551754	9551755	MACS_peak_1219	52	0.1015
chr12	54581463	54607964	-	NM_032345	WIBG	chr12	54607586	54608484	899	317	38	76.23	7.45	1	chr12	54607901	54607902	MACS_peak_1903	14	0.0423
chr3	14161648	14195176	-	NM_004628	XPC	chr3	14194957	14195679	723	467	32	74.93	6.67	1	chr3	14195422	14195423	MACS_peak_4690	12	0.0443
chr5	82409072	82685335	+	NM_022550	XRCC4	chr5	82408400	82409458	1059	745	47	126.74	7.77	0	chr5	82409143	82409144	MACS_peak_5768	12	0.0444
chr22	40347240	40389998	+	NM_001469	XRCC6	chr22	40346704	40347747	1044	593	40	51.51	4.08	4	chr22	40347295	40347296	MACS_peak_4616	9	0.0383
chr11	101488380	101609364	+	NM_001195045	YAP1	chr11	101487434	101488337	904	216	45	84.53	5.28	1	chr11	101487648	101487649	MACS_peak_1627	12	0.0498
chr19	63716708	63722733	-	NM_032792	ZBTB45	chr19	63722363	63723440	1078	750	57	197.13	12.49	0	chr19	63723111	63723112	MACS_peak_3529	18	0.0529
chr12	121522098	121551496	-	NM_017612	ZCCHC8	chr12	121551253	121551785	533	313	55	184	11.67	0	chr12	121551564	121551565	MACS_peak_2119	34	0.1032
chr7	99836430	99864367	-	NM_017984	ZCWPW1	chr7	99863208	99866768	3561	1951	319	149.59	7.52	0	chr7	99865157	99865158	MACS_peak_6874	51	0.0896
chr11	57192049	57225235	+	NM_015457	ZDHHC5	chr11	57191188	57192406	1219	877	53	92.9	6.85	0	chr11	57192063	57192064	MACS_peak_1399	14	0.0435
chr6	37895284	38230377	+	NM_021943	ZFAND3	chr6	37894498	37895294	797	412	35	83.24	5.74	1	chr6	37894908	37894909	MACS_peak_6268	10	0.0439
chr11	64608269	64612450	+	NM_006782	ZFPL1	chr11	64607579	64608416	838	293	40	70.95	5.24	1	chr11	64607870	64607871	MACS_peak_1457	12	0.0477
chr7	98940208	98969381	+	NM_145102	ZKSCAN5	chr7	98939755	98941175	1421	1050	106	65.97	4.45	2	chr7	98940803	98940804	MACS_peak_6867	24	0.0746
chr5	140060215	140066423	+	NM_144723	ZMAT2	chr5	140059818	140060302	485	289	38	99.07	8.38	0	chr5	140060105	140060106	MACS_peak_5900	24	0.0784
chr11	9439087	9506647	+	NM_003442	ZNF143	chr11	9438222	9439579	1358	660	90	185.47	9.27	0	chr11	9438880	9438881	MACS_peak_1215	25	0.0663
chr19	49198916	49209912	+	NM_006300	ZNF230	chr19	49198666	49199318	653	390	30	83.75	6.12	1	chr19	49199054	49199055	MACS_peak_3445	10	0.0459
chr1	198642042	198645789	-	NM_012482	ZNF281	chr1	198645545	198646335	791	481	35	89.92	7.26	0	chr1	198646024	198646025	MACS_peak_498	12	0.0442
chr20	44010698	44034240	-	NM_022095	ZNF335	chr20	44033289	44035041	1753	1075	95	149.49	5.36	0	chr20	44034362	44034363	MACS_peak_4363	14	0.0542
chr9	98188045	98220490	-	NM_153695	ZNF367	chr9	98220387	98221167	781	185	32	129.08	9.9	0	chr9	98220570	98220571	MACS_peak_7502	10	0.041
chr7	99052506	99067966	+	NM_145115	ZNF498	chr7	99051918	99052941	1024	546	66	54.65	3.92	3	chr7	99052462	99052463	MACS_peak_6868	17	0.0645
chr10	76827608	76831519	-	NM_032772	ZNF503	chr10	76832003	76832841	839	114	33	55.49	4.51	3	chr10	76832115	76832116	MACS_peak_901	9	0.0393
chr10	76831291	76838746	+	NR_024421	ZNF503-AS2	chr10	76832003	76832841	839	114	33	55.49	4.51	3	chr10	76832115	76832116	MACS_peak_901	9	0.0393
chr10	97879461	97913507	+	NM_014803	ZNF518A	chr10	97879388	97880179	792	368	36	56.74	5.91	3	chr10	97879754	97879755	MACS_peak_987	14	0.0455
chr16	30488523	30491229	-	NM_001024683	ZNF688	chr16	30490431	30491324	894	565	54	163.11	12.76	0	chr16	30490994	30490995	MACS_peak_2719	24	0.0604
chr16	30521379	30529208	-	NM_138447	ZNF689	chr16	30528957	30529503	547	325	33	174.23	21.64	0	chr16	30529280	30529281	MACS_peak_2721	23	0.0603
chr8	144444933	144453495	+	NM_030895	ZNF696	chr8	144444696	144445397	702	368	34	111.06	8.16	0	chr8	144445062	144445063	MACS_peak_7345	12	0.0484
chr16	30472585	30477143	-	NM_033410	ZNF764	chr16	30477061	30477658	598	389	35	179.64	12.23	0	chr16	30477448	30477449	MACS_peak_2718	13	0.0585
chr16	30499494	30504593	-	NM_152458	ZNF785	chr16	30504208	30505109	902	438	93	461.15	23.91	0	chr16	30504644	30504645	MACS_peak_2720	43	0.1031
chr7	98908450	98923153	+	NM_213603	ZNF789	chr7	98908053	98909327	1275	257	79	56.02	5.05	3	chr7	98908308	98908309	MACS_peak_6866	22	0.062
chr17	31916585	31925775	+	NM_004773	ZNHIT3	chr17	31916066	31917181	1116	519	54	78.6	5.92	1	chr17	31916583	31916584	MACS_peak_2966	15	0.0484

## Sheet: HighCoverage_OE33_U2OS_ov
chromosome	txStart	txEnd	strand	RefSeqID	GeneSym	chromosome	start	end	length	summit	tags	pValue	fold_enrichment	FDR(%)	chromosome	s_start	s_end	peak_id	s_FC	Tag Density/Length
chr1	148457340	148475128	-	NM_030920	ANP32E	chr1	148474856	148475767	912	461	104	374.66	18.83	0	chr1	148475315	148475316	MACS_peak_312	54	0.114
chr12	12770117	12835666	+	NM_001130415	APOLD1	chr12	12769371	12770545	1175	539	124	688.54	28.33	0	chr12	12769908	12769909	MACS_peak_1750	44	0.1055
chr14	49429485	49433522	+	NM_001663	ARF6	chr14	49428587	49429702	1116	348	77	260.48	20.21	0	chr14	49428933	49428934	MACS_peak_2305	38	0.069
chr16	18710491	18720358	-	NM_015161	ARL6IP1	chr16	18719575	18720894	1320	874	295	1985.99	48.93	0	chr16	18720447	18720448	MACS_peak_2684	116	0.2235
chr1	195319879	195382447	-	NM_001206846	ASPM	chr1	195381899	195383038	1140	583	205	1602.03	55.73	0	chr1	195382480	195382481	MACS_peak_489	82	0.1798
chr20	30409807	30490783	+	NM_015338	ASXL1	chr20	30409074	30410334	1261	654	384	2337.41	42.28	0	chr20	30409726	30409727	MACS_peak_4267	159	0.3045
chr12	14409877	14542964	+	NM_018179	ATF7IP	chr12	14409547	14410490	944	323	199	1522.09	63.39	0	chr12	14409868	14409869	MACS_peak_1756	114	0.2108
chr20	54377851	54400758	-	NM_198437	AURKA	chr20	54400239	54401723	1485	569	190	767.77	24.11	0	chr20	54400806	54400807	MACS_peak_4421	67	0.1279
chr17	8048773	8054669	-	NM_001256834	AURKB	chr17	8054432	8054834	403	245	49	397.44	37.63	0	chr17	8054675	8054676	MACS_peak_2900	38	0.1216
chr13	72200042	72228329	+	NM_024808	BORA	chr13	72199717	72200224	508	205	30	163.45	22.78	0	chr13	72199920	72199921	MACS_peak_2210	23	0.0591
chr5	137503357	137542257	-	NM_139199	BRD8	chr5	137541858	137543162	1305	797	257	1677.12	48.03	0	chr5	137542653	137542654	MACS_peak_5886	106	0.1969
chr12	115637978	115660226	-	NM_024738	C12orf49	chr12	115660096	115660868	773	382	96	579.48	32.42	0	chr12	115660476	115660477	MACS_peak_2083	53	0.1242
chr20	42257994	42272960	-	NM_016470	C20orf111	chr20	42272288	42273537	1250	777	122	243.09	14.23	0	chr20	42273063	42273064	MACS_peak_4347	57	0.0976
chr4	130234278	130253293	+	NM_173487	C4orf33	chr4	130233789	130234527	739	384	93	459.22	31.72	0	chr4	130234171	130234172	MACS_peak_5442	70	0.1258
chr2	47240724	47257244	-	NM_001743	CALM2	chr2	47256550	47258006	1457	872	237	1519.52	44.15	0	chr2	47257420	47257421	MACS_peak_3640	83	0.1627
chr7	26207848	26219752	+	NM_016587	CBX3	chr7	26206454	26208090	1637	726	171	651.66	28.01	0	chr7	26207178	26207179	MACS_peak_6629	68	0.1045
chr4	122957048	122964538	-	NM_001237	CCNA2	chr4	122963925	122964846	922	630	232	1816.79	66.55	0	chr4	122964553	122964554	MACS_peak_5418	136	0.2516
chr5	68498592	68509826	+	NM_031966	CCNB1	chr5	68498168	68499411	1244	496	347	3106.54	103.6	0	chr5	68498662	68498663	MACS_peak_5720	177	0.2789
chr15	57184575	57204536	+	NM_004701	CCNB2	chr15	57184144	57185082	939	436	170	1097.55	41.16	0	chr15	57184578	57184579	MACS_peak_2494	86	0.181
chr16	2419395	2448860	+	NM_001761	CCNF	chr16	2418204	2419678	1475	1018	270	1705.09	56.44	0	chr16	2419220	2419221	MACS_peak_2633	122	0.1831
chr4	78297380	78310237	+	NM_004354	CCNG2	chr4	78296735	78297660	926	600	109	701.9	25.19	0	chr4	78297333	78297334	MACS_peak_5320	35	0.1177
chr1	43597212	43601460	+	NM_001255	CDC20	chr1	43596864	43597518	655	296	53	340.31	31.69	0	chr1	43597158	43597159	MACS_peak_91	32	0.0809
chr20	3724400	3734761	+	NM_021872	CDC25B	chr20	3724343	3725566	1224	564	361	2473.41	72.08	0	chr20	3724905	3724906	MACS_peak_4159	218	0.2949
chr8	25372429	25421342	+	NM_152562	CDCA2	chr8	25372108	25372934	827	292	114	953.46	51.5	0	chr8	25372398	25372399	MACS_peak_7040	52	0.1378
chr1	37930659	37947978	+	NM_018101	CDCA8	chr1	37930473	37931011	539	230	56	414.92	30.7	0	chr1	37930701	37930702	MACS_peak_82	31	0.1039
chr10	62208217	62216833	+	NM_001170407	CDK1	chr10	62207700	62209071	1372	488	390	3153.54	92.78	0	chr10	62208186	62208187	MACS_peak_832	199	0.2843
chr19	10538137	10540655	-	NM_079421	CDKN2D	chr19	10540439	10541323	885	328	127	885.59	40.78	0	chr19	10540765	10540766	MACS_peak_3336	60	0.1435
chr14	53933422	53956684	+	NM_005192	CDKN3	chr14	53933016	53933890	875	274	240	2668.96	130.72	0	chr14	53933288	53933289	MACS_peak_2323	132	0.2743
chr2	26862385	26870959	+	NM_001809	CENPA	chr2	26861892	26863313	1422	494	228	1771.77	95.3	0	chr2	26862384	26862385	MACS_peak_3579	126	0.1603
chr1	212843154	212904537	+	NM_016343	CENPF	chr1	212842616	212843831	1216	430	280	1919.61	44.71	0	chr1	212843044	212843045	MACS_peak_569	106	0.2303
chr16	79597603	79622591	+	NM_001100624	CENPN	chr16	79597423	79598499	1077	898	57	154.88	8.9	0	chr16	79598319	79598320	MACS_peak_2852	16	0.0529
chr18	12981360	13115051	+	NM_032142	CEP192	chr18	12980914	12981383	470	242	46	333.38	35.65	0	chr18	12981154	12981155	MACS_peak_3225	36	0.0979
chr10	95246378	95278839	+	NM_018131	CEP55	chr10	95245780	95246843	1064	583	149	655.29	34.18	0	chr10	95246361	95246362	MACS_peak_979	95	0.14
chr18	12662630	12692703	-	NM_024899	CEP76	chr18	12692465	12693090	626	287	34	171.92	22.78	0	chr18	12692750	12692751	MACS_peak_3224	23	0.0543
chr22	27413730	27467822	-	NM_007194	CHEK2	chr22	27467509	27468205	697	388	81	337.04	17.76	0	chr22	27467895	27467896	MACS_peak_4545	45	0.1162
chr13	51927495	51948764	+	NM_001098525	CKAP2	chr13	51926916	51928182	1267	555	251	2446.47	100.02	0	chr13	51927469	51927470	MACS_peak_2203	101	0.1981
chr2	113211914	113238725	-	NM_152515	CKAP2L	chr2	113237789	113239214	1426	914	256	1615.23	62.11	0	chr2	113238701	113238702	MACS_peak_3753	132	0.1795
chr11	46721659	46824435	-	NM_014756	CKAP5	chr11	46823919	46824888	970	557	173	841.45	31.87	0	chr11	46824474	46824475	MACS_peak_1379	99	0.1784
chr16	79567199	79598003	-	NM_020188	CMC2	chr16	79597423	79598499	1077	898	57	154.88	8.9	0	chr16	79598319	79598320	MACS_peak_2852	16	0.0529
chr22	45069703	45071221	-	NR_024009	CN5H6.4	chr22	45070971	45071843	873	433	238	1721.73	55.64	0	chr22	45071402	45071403	MACS_peak_4636	141	0.2726
chr1	222611217	222630318	+	NM_014184	CNIH4	chr1	222610853	222611440	588	268	104	410.92	18.11	0	chr1	222611119	222611120	MACS_peak_592	73	0.1769
chr11	63498654	63500591	+	NM_004074	COX8A	chr11	63498184	63499217	1034	394	160	837.3	38.35	0	chr11	63498576	63498577	MACS_peak_1446	94	0.1547
chr20	54400980	54412989	+	NM_001324	CSTF1	chr20	54400239	54401723	1485	569	190	767.77	24.11	0	chr20	54400806	54400807	MACS_peak_4421	67	0.1279
chr10	14988876	15036100	-	NM_001033855	DCLRE1C	chr10	15035537	15036534	998	600	92	326.35	14.76	0	chr10	15036135	15036136	MACS_peak_722	35	0.0922
chr1	68712422	68735387	-	NM_001114120	DEPDC1	chr1	68734808	68735867	1060	582	116	617.03	32.62	0	chr1	68735388	68735389	MACS_peak_146	56	0.1094
chr14	54684586	54728149	-	NM_001146015	DLGAP5	chr14	54727719	54728531	813	387	77	403.22	28.97	0	chr14	54728104	54728105	MACS_peak_2327	45	0.0947
chr12	119418241	119420681	+	NM_001037495	DYNLL1	chr12	119417935	119418592	658	229	92	701.13	46.69	0	chr12	119418162	119418163	MACS_peak_2101	58	0.1398
chr3	109791026	109896383	+	NM_014648	DZIP3	chr3	109790783	109791351	569	218	37	148.64	10.76	0	chr3	109790999	109791000	MACS_peak_4879	17	0.065
chr3	173951168	174021958	+	NM_018098	ECT2	chr3	173950686	173951638	953	401	163	855.2	28.91	0	chr3	173951085	173951086	MACS_peak_5071	78	0.171
chr14	73251577	73296754	-	NM_194278	ELMSAN1	chr14	73295791	73296786	996	573	53	171.89	7.73	0	chr14	73296362	73296363	MACS_peak_2374	12	0.0532
chr5	73958986	73973005	-	NM_001256576	ENC1	chr5	73972706	73973378	673	403	155	1052.36	43.63	0	chr5	73973107	73973108	MACS_peak_5741	107	0.2303
chr12	51948349	51973694	+	NM_012291	ESPL1	chr12	51948087	51948703	617	191	100	658.11	31.81	0	chr12	51948276	51948277	MACS_peak_1888	59	0.1621
chr20	762355	774922	+	NM_001042353	FAM110A	chr20	761787	763415	1629	540	293	1333.83	38.99	0	chr20	762325	762326	MACS_peak_4137	135	0.1799
chr17	6288458	6295109	+	NM_001195228	FAM64A	chr17	6287693	6288567	875	286	60	331.53	16	0	chr17	6287977	6287978	MACS_peak_2891	17	0.0686
chr20	36988368	37015117	+	NM_030919	FAM83D	chr20	36987783	36989391	1609	638	444	2967.1	60.15	0	chr20	36988419	36988420	MACS_peak_4316	177	0.2759
chr6	153333350	153346433	-	NM_001142522	FBXO5	chr6	153345735	153346288	554	222	61	416.42	37.51	0	chr6	153345955	153345956	MACS_peak_6492	46	0.1101
chr11	63764988	63768183	+	NM_004470	FKBP2	chr11	63764228	63765682	1455	822	148	704.54	38.23	0	chr11	63765048	63765049	MACS_peak_1448	70	0.1017
chr11	47694644	47745569	-	NM_015308	FNBP4	chr11	47744915	47745974	1060	777	59	163.93	11.89	0	chr11	47745690	47745691	MACS_peak_1387	22	0.0557
chr19	3457294	3487755	+	NM_016263	FZR1	chr19	3456625	3457496	872	478	326	3100	168.82	0	chr19	3457101	3457102	MACS_peak_3300	207	0.3739
chr12	99491619	99542816	+	NM_174942	GAS2L3	chr12	99491135	99491987	853	428	150	1200.14	63.32	0	chr12	99491561	99491562	MACS_peak_2025	88	0.1758
chr12	102761656	102848119	-	NR_027249	GNN	chr12	102847765	102848714	950	486	134	987.46	61.93	0	chr12	102848249	102848250	MACS_peak_2033	81	0.1411
chr1	109221125	109274567	+	NM_013296	GPSM2	chr1	109220778	109221547	770	291	291	3088.35	110.16	0	chr1	109221067	109221068	MACS_peak_259	172	0.3779
chr5	176786292	176802456	+	NM_002082	GRK6	chr5	176785338	176786707	1370	899	133	484.69	18.85	0	chr5	176786235	176786236	MACS_peak_6040	45	0.0971
chr6	43696195	43704914	-	NM_019096	GTPBP2	chr6	43704985	43706088	1104	777	108	493.18	26.59	0	chr6	43705760	43705761	MACS_peak_6296	50	0.0978
chr22	45071301	45105371	+	NM_016426	GTSE1	chr22	45070971	45071843	873	433	238	1721.73	55.64	0	chr22	45071402	45071403	MACS_peak_4636	141	0.2726
chr3	130516303	130517810	-	NM_006026	H1FX	chr3	130517669	130518175	507	199	39	95.74	10.19	0	chr3	130517866	130517867	MACS_peak_4940	30	0.0769
chr3	130517803	130526102	+	NR_026991	H1FX-AS1	chr3	130517669	130518175	507	199	39	95.74	10.19	0	chr3	130517866	130517867	MACS_peak_4940	30	0.0769
chr11	118469794	118471387	-	NM_002105	H2AFX	chr11	118471098	118471981	884	508	118	640.37	26.05	0	chr11	118471604	118471605	MACS_peak_1671	53	0.1335
chr1	154978522	154988864	-	NM_001126050	HDGF	chr1	154987517	154988522	1006	563	158	972.32	50.46	0	chr1	154988078	154988079	MACS_peak_362	99	0.1571
chr6	27208795	27209293	+	NM_021064	HIST1H2AG	chr6	27208449	27208991	543	295	32	167.54	19.91	0	chr6	27208742	27208743	MACS_peak_6180	21	0.0589
chr6	27208073	27208554	-	NM_021058	HIST1H2BJ	chr6	27207453	27208091	639	300	56	323.77	35.18	0	chr6	27207751	27207752	MACS_peak_6179	45	0.0876
chr2	234410224	234427951	-	NM_018410	HJURP	chr2	234427413	234428590	1178	623	241	2050.19	74.84	0	chr2	234428034	234428035	MACS_peak_4089	104	0.2046
chr4	174489101	174491495	-	NM_001130689	HMGB2	chr4	174491894	174492737	844	532	123	1055.06	57.44	0	chr4	174492424	174492425	MACS_peak_5514	58	0.1457
chr5	162820094	162851530	+	NM_012484	HMMR	chr5	162819591	162820654	1064	684	145	862.94	21.13	0	chr5	162820273	162820274	MACS_peak_5976	38	0.1363
chr17	70642938	70662370	-	NM_016185	HN1	chr17	70661802	70663202	1401	440	117	370.58	15.61	0	chr17	70662240	70662241	MACS_peak_3156	37	0.0835
chr7	26196080	26206938	-	NM_031243	HNRNPA2B1	chr7	26206454	26208090	1637	726	171	651.66	28.01	0	chr7	26207178	26207179	MACS_peak_6629	68	0.1045
chr1	20941757	20985768	-	NM_016287	HP1BP3	chr1	20985400	20986189	790	408	245	2851.47	162.42	0	chr1	20985806	20985807	MACS_peak_34	164	0.3101
chr22	27468042	27483496	+	NM_172002	HSCB	chr22	27467509	27468205	697	388	81	337.04	17.76	0	chr22	27467895	27467896	MACS_peak_4545	45	0.1162
chr12	102848241	102865838	+	NM_003299	HSP90B1	chr12	102847765	102848714	950	486	134	987.46	61.93	0	chr12	102848249	102848250	MACS_peak_2033	81	0.1411
chr21	14665307	14677380	-	NM_006948	HSPA13	chr21	14677271	14677845	575	348	37	209.83	19.81	0	chr21	14677617	14677618	MACS_peak_4487	20	0.0643
chr11	125262164	125275751	+	NM_001134793	HYLS1	chr11	125262316	125263349	1034	411	121	867.87	54.18	0	chr11	125262725	125262726	MACS_peak_1687	62	0.117
chr5	140007567	140022249	+	NM_006083	IK	chr5	140007003	140007904	902	558	78	414.25	33.1	0	chr5	140007559	140007560	MACS_peak_5898	46	0.0865
chr11	61648020	61677211	+	NM_020238	INCENP	chr11	61647530	61649285	1756	502	186	800.47	28.02	0	chr11	61648030	61648031	MACS_peak_1428	60	0.1059
chr3	48705886	48729715	-	NM_001146178	IP6K2	chr3	48729261	48730090	830	469	63	321.49	23.7	0	chr3	48729728	48729729	MACS_peak_4774	31	0.0759
chr7	32874302	32897993	-	NM_015483	KBTBD2	chr7	32896251	32897949	1699	1299	174	663.14	26.06	0	chr7	32897548	32897549	MACS_peak_6662	62	0.1024
chr8	25341280	25371901	-	NM_017634	KCTD9	chr8	25372108	25372934	827	292	114	953.46	51.5	0	chr8	25372398	25372399	MACS_peak_7040	52	0.1378
chr3	109751407	109791181	-	NM_020890	KIAA1524	chr3	109790783	109791351	569	218	37	148.64	10.76	0	chr3	109790999	109791000	MACS_peak_4879	17	0.065
chr10	94342804	94405132	+	NM_004523	KIF11	chr10	94342316	94343539	1224	501	242	1744.71	69.52	0	chr10	94342815	94342816	MACS_peak_968	130	0.1977
chr1	198787247	198856485	-	NM_014875	KIF14	chr1	198855880	198856890	1011	667	127	539.12	23.7	0	chr1	198856545	198856546	MACS_peak_500	62	0.1256
chr11	27998738	28086322	-	NM_031217	KIF18A	chr11	28085763	28086748	986	557	133	427	17.55	0	chr11	28086318	28086319	MACS_peak_1294	66	0.1349
chr17	40357604	40380605	-	NM_001265577	KIF18B	chr17	40380008	40381087	1080	674	194	1050.1	38.92	0	chr17	40380680	40380681	MACS_peak_3026	105	0.1796
chr5	137542315	137551303	+	NM_005733	KIF20A	chr5	137541858	137543162	1305	797	257	1677.12	48.03	0	chr5	137542653	137542654	MACS_peak_5886	106	0.1969
chr10	91451346	91524680	+	NM_016195	KIF20B	chr10	91450771	91451976	1206	833	177	805.25	20.15	0	chr10	91451602	91451603	MACS_peak_955	56	0.1468
chr15	67493680	67527818	+	NM_004856	KIF23	chr15	67493351	67494599	1249	355	202	1604.21	92.72	0	chr15	67493704	67493705	MACS_peak_2529	119	0.1617
chr1	44978076	45006025	+	NM_006845	KIF2C	chr1	44977830	44978458	629	264	121	1178.23	82.2	0	chr1	44978092	44978093	MACS_peak_96	83	0.1924
chr6	33467290	33485677	+	NM_002263	KIFC1	chr6	33467218	33467986	769	348	116	682.76	33.76	0	chr6	33467564	33467565	MACS_peak_6238	69	0.1508
chr15	38462213	38473781	+	NM_001142762	KNSTRN	chr15	38462174	38462839	666	271	182	1738.88	90.98	0	chr15	38462443	38462444	MACS_peak_2463	134	0.2733
chr1	223655826	223683180	-	NM_194442	LBR	chr1	223681878	223683244	1367	619	139	608.85	33.45	0	chr1	223682495	223682496	MACS_peak_594	68	0.1017
chr5	126140743	126200611	+	NM_001198557	LMNB1	chr5	126139868	126140871	1004	439	156	1066.42	51.99	0	chr5	126140305	126140306	MACS_peak_5851	85	0.1554
chr20	42273013	42288081	+	NR_038339	LOC100505783	chr20	42272288	42273537	1250	777	122	243.09	14.23	0	chr20	42273063	42273064	MACS_peak_4347	57	0.0976
chr12	119412523	119418132	-	NR_038854	LOC100506668	chr12	119417935	119418592	658	229	92	701.13	46.69	0	chr12	119418162	119418163	MACS_peak_2101	58	0.1398
chr11	46824537	46852543	+	NR_038909	LRP4-AS1	chr11	46823919	46824888	970	557	173	841.45	31.87	0	chr11	46824474	46824475	MACS_peak_1379	99	0.1784
chr7	32491469	32496548	-	NM_012322	LSM5	chr7	32496136	32497380	1245	432	104	364.97	24.56	0	chr7	32496566	32496567	MACS_peak_6660	55	0.0835
chr6	43705256	43716666	+	NM_001003690	MAD2L1BP	chr6	43704985	43706088	1104	777	108	493.18	26.59	0	chr6	43705760	43705761	MACS_peak_6296	50	0.0978
chr22	34126115	34150495	+	NM_006739	MCM5	chr22	34125636	34126338	703	310	39	136.2	12.23	0	chr22	34125944	34125945	MACS_peak_4574	19	0.0555
chr11	28086373	28311630	+	NM_001113528	METTL15	chr11	28085763	28086748	986	557	133	427	17.55	0	chr11	28086318	28086319	MACS_peak_1294	66	0.1349
chr22	20337269	20337347	+	NR_030622	MIR301B	chr22	20335724	20336857	1134	640	107	551.07	31.55	0	chr22	20336362	20336363	MACS_peak_4527	49	0.0944
chr8	117956147	117956220	-	NR_037404	MIR3610	chr8	117955553	117956613	1061	701	248	1684.29	64.02	0	chr8	117956252	117956253	MACS_peak_7228	157	0.2337
chr12	102848332	102848463	+	NR_037425	MIR3652	chr12	102847765	102848714	950	486	134	987.46	61.93	0	chr12	102848249	102848250	MACS_peak_2033	81	0.1411
chr5	140007612	140007695	+	NR_037428	MIR3655	chr5	140007003	140007904	902	558	78	414.25	33.1	0	chr5	140007559	140007560	MACS_peak_5898	46	0.0865
chr14	44742142	44792355	-	NM_018353	MIS18BP1	chr14	44791977	44792835	859	238	61	215.92	15.96	0	chr14	44792213	44792214	MACS_peak_2301	30	0.071
chr10	129784913	129814458	-	NM_001145966	MKI67	chr10	129813731	129815215	1485	980	210	1312.42	67.31	0	chr10	129814709	129814710	MACS_peak_1147	115	0.1414
chr12	6471576	6472732	-	NM_016497	MRPL51	chr12	6472470	6473721	1252	926	129	679	26.96	0	chr12	6473394	6473395	MACS_peak_1725	44	0.103
chr6	30693464	30702153	+	NM_014046	MRPS18B	chr6	30692840	30693457	618	292	151	1172.98	44.53	0	chr6	30693130	30693131	MACS_peak_6208	91	0.2443
chr3	9666116	9719078	+	NM_001077526	MTMR14	chr3	9665766	9666335	570	338	46	220.39	17.38	0	chr3	9666102	9666103	MACS_peak_4674	27	0.0807
chr13	72180495	72199939	-	NM_001071775	MZT1	chr13	72199717	72200224	508	205	30	163.45	22.78	0	chr13	72199920	72199921	MACS_peak_2210	23	0.0591
chr11	19691456	20099723	+	NM_182964	NAV2	chr11	19690064	19690938	875	633	170	954.67	35.26	0	chr11	19690695	19690696	MACS_peak_1275	98	0.1943
chr12	6473558	6511393	+	NM_014865	NCAPD2	chr12	6472470	6473721	1252	926	129	679	26.96	0	chr12	6473394	6473395	MACS_peak_1725	44	0.103
chr2	96365210	96405001	+	NM_015341	NCAPH	chr2	96364967	96365845	879	276	123	708.45	34.31	0	chr2	96365241	96365242	MACS_peak_3696	67	0.1399
chr5	140005131	140007554	-	NM_002488	NDUFA2	chr5	140007003	140007904	902	558	78	414.25	33.1	0	chr5	140007559	140007560	MACS_peak_5898	46	0.0865
chr1	209898221	209915595	-	NM_001204182	NEK2	chr1	209914909	209916087	1179	757	221	1624.17	65.24	0	chr1	209915664	209915665	MACS_peak_553	112	0.1874
chr5	172000880	172051138	+	NM_001142651	NEURL1B	chr5	172000250	172001083	834	476	154	1358.99	87.14	0	chr5	172000724	172000725	MACS_peak_6010	104	0.1847
chr1	203948569	203985995	-	NM_022731	NUCKS1	chr1	203985051	203986885	1835	954	333	2463.41	75.61	0	chr1	203986003	203986004	MACS_peak_527	123	0.1815
chr5	162813163	162819721	-	NM_145266	NUDCD2	chr5	162819591	162820654	1064	684	145	862.94	21.13	0	chr5	162820273	162820274	MACS_peak_5976	38	0.1363
chr11	3652815	3775598	-	NM_139132	NUP98	chr11	3775082	3776080	999	364	137	751.41	31.77	0	chr11	3775444	3775445	MACS_peak_1197	65	0.1371
chr15	39412183	39460540	+	NM_001243142	NUSAP1	chr15	39411813	39412660	848	498	111	761.37	28.78	0	chr15	39412309	39412310	MACS_peak_2466	40	0.1309
chr15	39388757	39412111	-	NM_007280	OIP5	chr15	39411813	39412660	848	498	111	761.37	28.78	0	chr15	39412309	39412310	MACS_peak_2466	40	0.1309
chr19	44308259	44361886	+	NM_005884	PAK4	chr19	44307730	44308734	1005	392	101	399.9	20.1	0	chr19	44308120	44308121	MACS_peak_3408	46	0.1005
chr12	101038085	101115428	+	NM_017915	PARPBP	chr12	101037521	101038520	1000	554	155	812.41	31.4	0	chr12	101038073	101038074	MACS_peak_2028	77	0.155
chr2	70168088	70169838	+	NM_006196	PCBP1	chr2	70167484	70168087	604	245	50	275.71	26	0	chr2	70167727	70167728	MACS_peak_3669	34	0.0828
chr2	70042898	70167651	-	NR_033872	PCBP1-AS1	chr2	70167484	70168087	604	245	50	275.71	26	0	chr2	70167727	70167728	MACS_peak_3669	34	0.0828
chr11	3775624	3804177	+	NR_045926	PGAP2	chr11	3775082	3776080	999	364	137	751.41	31.77	0	chr11	3775444	3775445	MACS_peak_1197	65	0.1371
chr9	122657751	122679427	-	NM_015651	PHF19	chr9	122678182	122678993	812	468	158	1080.95	37.19	0	chr9	122678648	122678649	MACS_peak_7564	76	0.1946
chr15	62894886	62904891	-	NM_025049	PIF1	chr15	62904370	62905564	1195	563	138	710.57	37.23	0	chr15	62904931	62904932	MACS_peak_2511	70	0.1155
chr6	37245899	37251182	+	NM_002648	PIM1	chr6	37244999	37245728	730	456	95	666.33	46.25	0	chr6	37245453	37245454	MACS_peak_6264	62	0.1301
chr22	48740146	48743724	+	NM_001001852	PIM3	chr22	48739587	48740477	891	463	112	844.02	52.3	0	chr22	48740048	48740049	MACS_peak_4645	59	0.1257
chr16	23597701	23609189	+	NM_005030	PLK1	chr16	23597215	23597988	774	427	203	1840.18	79.53	0	chr16	23597640	23597641	MACS_peak_2703	126	0.2623
chr15	87660539	87679030	-	NM_001126131	POLG	chr15	87678623	87679450	828	511	49	230.11	18.95	0	chr15	87679132	87679133	MACS_peak_2575	22	0.0592
chr2	44249503	44312115	+	NM_001033557	PPM1B	chr2	44248480	44249279	800	476	66	391.24	26.21	0	chr2	44248954	44248955	MACS_peak_3628	30	0.0825
chr6	30676155	30693063	-	NM_002714	PPP1R10	chr6	30692840	30693457	618	292	151	1172.98	44.53	0	chr6	30693130	30693131	MACS_peak_6208	91	0.2443
chr15	89310271	89338885	-	NM_003981	PRC1	chr15	89338328	89339297	970	465	132	1093.17	63.38	0	chr15	89338791	89338792	MACS_peak_2593	64	0.1361
chr17	54587641	54638852	+	NM_018304	PRR11	chr17	54586833	54588412	1580	1002	155	747.82	32.89	0	chr17	54587833	54587834	MACS_peak_3086	57	0.0981
chr18	12692986	12715739	+	NM_020232	PSMG2	chr18	12692465	12693090	626	287	34	171.92	22.78	0	chr18	12692750	12692751	MACS_peak_3224	23	0.0543
chr5	159781442	159788324	+	NM_004219	PTTG1	chr5	159781211	159781964	754	203	213	1504.77	49.29	0	chr5	159781412	159781413	MACS_peak_5968	137	0.2825
chr12	48669211	48705574	-	NM_001126103	RACGAP1	chr12	48705093	48706064	972	472	138	739.81	21.95	0	chr12	48705563	48705564	MACS_peak_1863	48	0.142
chr8	117927353	117956286	-	NM_006265	RAD21	chr8	117955553	117956613	1061	701	248	1684.29	64.02	0	chr8	117956252	117956253	MACS_peak_7228	157	0.2337
chr8	117955843	117958288	+	NR_033886	RAD21-AS1	chr8	117955553	117956613	1061	701	248	1684.29	64.02	0	chr8	117956252	117956253	MACS_peak_7228	157	0.2337
chr15	89299109	89307359	+	NM_001017919	RCCD1	chr15	89298851	89299884	1034	679	203	1659.48	93.11	0	chr15	89299528	89299529	MACS_peak_2592	137	0.1963
chr8	22051477	22055393	-	NM_025232	REEP4	chr8	22054879	22055629	751	470	85	648.11	43.57	0	chr8	22055347	22055348	MACS_peak_7029	44	0.1132
chr11	118710419	118713234	+	NM_032015	RNF26	chr11	118709792	118710891	1100	537	261	2527.81	115.81	0	chr11	118710327	118710328	MACS_peak_1672	142	0.2373
chr12	115660478	115775819	+	NM_001109903	RNFT2	chr12	115660096	115660868	773	382	96	579.48	32.42	0	chr12	115660476	115660477	MACS_peak_2083	53	0.1242
chr1	45013832	45016999	+	NM_001012	RPS8	chr1	45013483	45014037	555	321	39	177.15	21.75	0	chr1	45013802	45013803	MACS_peak_97	32	0.0703
chr2	10180313	10188997	+	NM_001034	RRM2	chr2	10179265	10180655	1391	929	134	804.26	43.69	0	chr2	10180192	10180193	MACS_peak_3543	55	0.0963
chr4	130024601	130234214	-	NM_144643	SCLT1	chr4	130233789	130234527	739	384	93	459.22	31.72	0	chr4	130234171	130234172	MACS_peak_5442	70	0.1258
chr1	35421787	35431330	-	NM_005066	SFPQ	chr1	35431175	35431977	803	378	110	774.81	43.9	0	chr1	35431551	35431552	MACS_peak_76	61	0.137
chr3	20177088	20202728	-	NM_001199257	SGOL1	chr3	20202237	20203042	806	453	59	268.04	14.27	0	chr3	20202688	20202689	MACS_peak_4702	21	0.0732
chr17	54542089	54587582	-	NM_001100595	SKA2	chr17	54586833	54588412	1580	1002	155	747.82	32.89	0	chr17	54587833	54587834	MACS_peak_3086	57	0.0981
chr15	65205107	65274587	+	NM_001145102	SMAD3	chr15	65204456	65205417	962	564	198	1332.27	46.21	0	chr15	65205018	65205019	MACS_peak_2522	102	0.2058
chr1	45014123	45014197	+	NR_000015	SNORD55	chr1	45013483	45014037	555	321	39	177.15	21.75	0	chr1	45013802	45013803	MACS_peak_97	32	0.0703
chr17	23928709	23950183	-	NM_006461	SPAG5	chr17	23949143	23951249	2107	1016	228	510.64	23.22	0	chr17	23950157	23950158	MACS_peak_2918	93	0.1082
chr17	23950277	23968522	+	NR_040012	SPAG5-AS1	chr17	23949143	23951249	2107	1016	228	510.64	23.22	0	chr17	23950157	23950158	MACS_peak_2918	93	0.1082
chr18	21850214	21924609	-	NM_005637	SS18	chr18	21924502	21925555	1054	729	90	582.73	42.58	0	chr18	21925229	21925230	MACS_peak_3230	43	0.0854
chr2	196706551	196744581	-	NM_004226	STK17B	chr2	196744375	196744947	573	162	46	193.67	14.95	0	chr2	196744535	196744536	MACS_peak_3968	27	0.0803
chr22	37460664	37481970	-	NM_001199579	SUN2	chr22	37481405	37482592	1188	639	209	1245.59	47.62	0	chr22	37482042	37482043	MACS_peak_4599	109	0.1759
chr17	59031962	59039457	+	NM_016360	TACO1	chr17	59031754	59032273	520	164	32	114.07	11.57	0	chr17	59031916	59031917	MACS_peak_3104	20	0.0615
chr18	3437607	3448406	+	NM_173207	TGIF1	chr18	3437977	3438682	706	399	55	344.1	34.66	0	chr18	3438374	3438375	MACS_peak_3222	35	0.0779
chr12	48421559	48444984	+	NM_003217	TMBIM6	chr12	48421200	48421908	709	281	107	552.68	26.85	0	chr12	48421479	48421480	MACS_peak_1862	65	0.1509
chr8	133791373	133842096	-	NM_001145153	TMEM71	chr8	133841729	133842424	696	331	52	147.51	11.76	0	chr8	133842058	133842059	MACS_peak_7298	29	0.0747
chr19	4591028	4606580	+	NM_001167942	TNFAIP8L1	chr19	4589969	4590725	757	446	105	882.77	79.23	0	chr19	4590413	4590414	MACS_peak_3309	80	0.1387
chr17	35798298	35827728	-	NM_001067	TOP2A	chr17	35827151	35828258	1108	654	175	1240.92	43.78	0	chr17	35827803	35827804	MACS_peak_2994	68	0.1579
chr20	29790564	29853264	+	NM_012112	TPX2	chr20	29790125	29791340	1216	562	317	2232.66	57.15	0	chr20	29790685	29790686	MACS_peak_4261	146	0.2607
chr3	161635984	161650320	-	NM_173084	TRIM59	chr3	161649494	161651249	1756	929	317	1645.57	61.51	0	chr3	161650421	161650422	MACS_peak_5041	176	0.1805
chr12	48003237	48011781	+	NM_005480	TROAP	chr12	48002794	48004030	1237	491	184	1243.91	46.03	0	chr12	48003283	48003284	MACS_peak_1857	73	0.1487
chr1	117404471	117447014	+	NM_003594	TTF2	chr1	117403502	117404585	1084	591	119	633.89	32.04	0	chr1	117404091	117404092	MACS_peak_287	55	0.1098
chr12	47945131	47953380	+	NM_032704	TUBA1C	chr12	47944229	47945291	1063	770	197	1137.23	38.28	0	chr12	47944997	47944998	MACS_peak_1856	97	0.1853
chr9	139255531	139257980	+	NM_006088	TUBB4B	chr9	139254406	139255750	1345	870	196	1175.93	35.64	0	chr9	139255274	139255275	MACS_peak_7631	67	0.1457
chr1	144149818	144153985	+	NM_006472	TXNIP	chr1	144149472	144149976	505	260	60	359.38	24.47	0	chr1	144149730	144149731	MACS_peak_297	40	0.1188
chr17	71772880	71778974	+	NM_182565	UBALD2	chr17	71772087	71773198	1112	613	222	1606.38	42.55	0	chr17	71772698	71772699	MACS_peak_3166	80	0.1996
chr20	43874661	43879003	+	NM_181799	UBE2C	chr20	43873987	43875815	1829	651	459	2704.9	57.19	0	chr20	43874636	43874637	MACS_peak_4361	187	0.251
chr19	60604461	60611137	-	NM_014501	UBE2S	chr19	60610832	60611798	967	457	202	1702.91	65.24	0	chr19	60611287	60611288	MACS_peak_3516	96	0.2089
chr1	200567407	200577717	-	NM_014176	UBE2T	chr1	200577400	200578230	831	445	171	1294.59	53.94	0	chr1	200577843	200577844	MACS_peak_513	97	0.2058
chr1	26481359	26505782	-	NM_183008	UBXN11	chr1	26505356	26506120	765	431	77	513.7	46.31	0	chr1	26505785	26505786	MACS_peak_57	53	0.1007
chr3	180853626	180989883	+	NM_003940	USP13	chr3	180852954	180853642	689	285	43	215.05	17.48	0	chr3	180853237	180853238	MACS_peak_5097	20	0.0624
chr3	49120482	49133375	-	NM_001199161	USP19	chr3	49132971	49133702	732	355	59	195.08	15.29	0	chr3	49133324	49133325	MACS_peak_4778	35	0.0806
chr1	119375361	119484818	-	NM_015836	WARS2	chr1	119484232	119485030	799	600	53	212.93	16.1	0	chr1	119484830	119484831	MACS_peak_289	25	0.0663
chr2	74539034	74541526	+	NM_012477	WBP1	chr2	74538522	74539154	633	305	40	170.75	18.3	0	chr2	74538825	74538826	MACS_peak_3678	26	0.0632
chr18	71038265	71050269	-	NM_175907	ZADH2	chr18	71050121	71050649	529	146	92	863.02	67.34	0	chr18	71050265	71050266	MACS_peak_3271	68	0.1739
chr9	37428099	37455407	-	NM_014872	ZBTB5	chr9	37455220	37456252	1033	480	74	325.67	13.59	0	chr9	37455698	37455699	MACS_peak_7432	20	0.0716

## Sheet: HighCoverage_U2OS
chromosome	txStart	txEnd	strand	RefSeqID	GeneSym	chromosome	start	end	length	summit	tags	pValue	fold_enrichment	FDR(%)	chr	s_start	s_end	peak_id	s_FC	Tag Density/Length
chr2	132621636	132732012	-	NR_027020	ANKRD30BL	chr2	132731574	132731821	248	106	47	98.53	12.4	6	chr2	132731678	132731679	MACS_peak_851	26	0.18952
chr1	148457340	148475128	-	NM_030920	ANP32E	chr1	148474856	148475767	912	461	104	374.66	18.83	0	chr1	148475315	148475316	MACS_peak_312	54	0.114
chr12	12770117	12835666	+	NM_001130415	APOLD1	chr12	12769371	12770545	1175	539	124	688.54	28.33	0	chr12	12769908	12769909	MACS_peak_1750	44	0.1055
chr14	49429485	49433522	+	NM_001663	ARF6	chr14	49428587	49429702	1116	348	77	260.48	20.21	0	chr14	49428933	49428934	MACS_peak_2305	38	0.069
chr16	18710491	18720358	-	NM_015161	ARL6IP1	chr16	18719575	18720894	1320	874	295	1985.99	48.93	0	chr16	18720447	18720448	MACS_peak_2684	116	0.2235
chr1	195319879	195382447	-	NM_001206846	ASPM	chr1	195381899	195383038	1140	583	205	1602.03	55.73	0	chr1	195382480	195382481	MACS_peak_489	82	0.1798
chr20	30409807	30490783	+	NM_015338	ASXL1	chr20	30409074	30410334	1261	654	384	2337.41	42.28	0	chr20	30409726	30409727	MACS_peak_4267	159	0.3045
chr12	14409877	14542964	+	NM_018179	ATF7IP	chr12	14409547	14410490	944	323	199	1522.09	63.39	0	chr12	14409868	14409869	MACS_peak_1756	114	0.2108
chr20	54377851	54400758	-	NM_198437	AURKA	chr20	54400239	54401723	1485	569	190	767.77	24.11	0	chr20	54400806	54400807	MACS_peak_4421	67	0.1279
chr17	8048773	8054669	-	NM_001256834	AURKB	chr17	8054432	8054834	403	245	49	397.44	37.63	0	chr17	8054675	8054676	MACS_peak_2900	38	0.1216
chr13	72200042	72228329	+	NM_024808	BORA	chr13	72199717	72200224	508	205	30	163.45	22.78	0	chr13	72199920	72199921	MACS_peak_2210	23	0.0591
chr5	137503357	137542257	-	NM_139199	BRD8	chr5	137541858	137543162	1305	797	257	1677.12	48.03	0	chr5	137542653	137542654	MACS_peak_5886	106	0.1969
chr17	57111328	57295702	-	NM_032043	BRIP1	chr17	57295503	57296119	617	352	91	417.02	20.83	0	chr17	57295853	57295854	MACS_peak_638	15	0.14749
chr12	115637978	115660226	-	NM_024738	C12orf49	chr12	115660096	115660868	773	382	96	579.48	32.42	0	chr12	115660476	115660477	MACS_peak_2083	53	0.1242
chr20	42257994	42272960	-	NM_016470	C20orf111	chr20	42272288	42273537	1250	777	122	243.09	14.23	0	chr20	42273063	42273064	MACS_peak_4347	57	0.0976
chr4	130234278	130253293	+	NM_173487	C4orf33	chr4	130233789	130234527	739	384	93	459.22	31.72	0	chr4	130234171	130234172	MACS_peak_5442	70	0.1258
chr2	47240724	47257244	-	NM_001743	CALM2	chr2	47256550	47258006	1457	872	237	1519.52	44.15	0	chr2	47257420	47257421	MACS_peak_3640	83	0.1627
chr7	26207848	26219752	+	NM_016587	CBX3	chr7	26206454	26208090	1637	726	171	651.66	28.01	0	chr7	26207178	26207179	MACS_peak_6629	68	0.1045
chr4	122957048	122964538	-	NM_001237	CCNA2	chr4	122963925	122964846	922	630	232	1816.79	66.55	0	chr4	122964553	122964554	MACS_peak_5418	136	0.2516
chr5	68498592	68509826	+	NM_031966	CCNB1	chr5	68498168	68499411	1244	496	347	3106.54	103.6	0	chr5	68498662	68498663	MACS_peak_5720	177	0.2789
chr15	57184575	57204536	+	NM_004701	CCNB2	chr15	57184144	57185082	939	436	170	1097.55	41.16	0	chr15	57184578	57184579	MACS_peak_2494	86	0.181
chr16	2419395	2448860	+	NM_001761	CCNF	chr16	2418204	2419678	1475	1018	270	1705.09	56.44	0	chr16	2419220	2419221	MACS_peak_2633	122	0.1831
chr4	78297380	78310237	+	NM_004354	CCNG2	chr4	78296735	78297660	926	600	109	701.9	25.19	0	chr4	78297333	78297334	MACS_peak_5320	35	0.1177
chr1	43597212	43601460	+	NM_001255	CDC20	chr1	43596864	43597518	655	296	53	340.31	31.69	0	chr1	43597158	43597159	MACS_peak_91	32	0.0809
chr20	3724400	3734761	+	NM_021872	CDC25B	chr20	3724343	3725566	1224	564	361	2473.41	72.08	0	chr20	3724905	3724906	MACS_peak_4159	218	0.2949
chr8	25372429	25421342	+	NM_152562	CDCA2	chr8	25372108	25372934	827	292	114	953.46	51.5	0	chr8	25372398	25372399	MACS_peak_7040	52	0.1378
chr1	37930659	37947978	+	NM_018101	CDCA8	chr1	37930473	37931011	539	230	56	414.92	30.7	0	chr1	37930701	37930702	MACS_peak_82	31	0.1039
chr10	62208217	62216833	+	NM_001170407	CDK1	chr10	62207700	62209071	1372	488	390	3153.54	92.78	0	chr10	62208186	62208187	MACS_peak_832	199	0.2843
chr19	10538137	10540655	-	NM_079421	CDKN2D	chr19	10540439	10541323	885	328	127	885.59	40.78	0	chr19	10540765	10540766	MACS_peak_3336	60	0.1435
chr14	53933422	53956684	+	NM_005192	CDKN3	chr14	53933016	53933890	875	274	240	2668.96	130.72	0	chr14	53933288	53933289	MACS_peak_2323	132	0.2743
chr2	26862385	26870959	+	NM_001809	CENPA	chr2	26861892	26863313	1422	494	228	1771.77	95.3	0	chr2	26862384	26862385	MACS_peak_3579	126	0.1603
chr1	212843154	212904537	+	NM_016343	CENPF	chr1	212842616	212843831	1216	430	280	1919.61	44.71	0	chr1	212843044	212843045	MACS_peak_569	106	0.2303
chr16	79597603	79622591	+	NM_001100624	CENPN	chr16	79597423	79598499	1077	898	57	154.88	8.9	0	chr16	79598319	79598320	MACS_peak_2852	16	0.0529
chr18	12981360	13115051	+	NM_032142	CEP192	chr18	12980914	12981383	470	242	46	333.38	35.65	0	chr18	12981154	12981155	MACS_peak_3225	36	0.0979
chr10	95246378	95278839	+	NM_018131	CEP55	chr10	95245780	95246843	1064	583	149	655.29	34.18	0	chr10	95246361	95246362	MACS_peak_979	95	0.14
chr18	12662630	12692703	-	NM_024899	CEP76	chr18	12692465	12693090	626	287	34	171.92	22.78	0	chr18	12692750	12692751	MACS_peak_3224	23	0.0543
chr22	27413730	27467822	-	NM_007194	CHEK2	chr22	27467509	27468205	697	388	81	337.04	17.76	0	chr22	27467895	27467896	MACS_peak_4545	45	0.1162
chr13	51927495	51948764	+	NM_001098525	CKAP2	chr13	51926916	51928182	1267	555	251	2446.47	100.02	0	chr13	51927469	51927470	MACS_peak_2203	101	0.1981
chr2	113211914	113238725	-	NM_152515	CKAP2L	chr2	113237789	113239214	1426	914	256	1615.23	62.11	0	chr2	113238701	113238702	MACS_peak_3753	132	0.1795
chr11	46721659	46824435	-	NM_014756	CKAP5	chr11	46823919	46824888	970	557	173	841.45	31.87	0	chr11	46824474	46824475	MACS_peak_1379	99	0.1784
chr16	79567199	79598003	-	NM_020188	CMC2	chr16	79597423	79598499	1077	898	57	154.88	8.9	0	chr16	79598319	79598320	MACS_peak_2852	16	0.0529
chr22	45069703	45071221	-	NR_024009	CN5H6.4	chr22	45070971	45071843	873	433	238	1721.73	55.64	0	chr22	45071402	45071403	MACS_peak_4636	141	0.2726
chr1	222611217	222630318	+	NM_014184	CNIH4	chr1	222610853	222611440	588	268	104	410.92	18.11	0	chr1	222611119	222611120	MACS_peak_592	73	0.1769
chr11	63498654	63500591	+	NM_004074	COX8A	chr11	63498184	63499217	1034	394	160	837.3	38.35	0	chr11	63498576	63498577	MACS_peak_1446	94	0.1547
chr20	54400980	54412989	+	NM_001324	CSTF1	chr20	54400239	54401723	1485	569	190	767.77	24.11	0	chr20	54400806	54400807	MACS_peak_4421	67	0.1279
chr10	14988876	15036100	-	NM_001033855	DCLRE1C	chr10	15035537	15036534	998	600	92	326.35	14.76	0	chr10	15036135	15036136	MACS_peak_722	35	0.0922
chr1	68712422	68735387	-	NM_001114120	DEPDC1	chr1	68734808	68735867	1060	582	116	617.03	32.62	0	chr1	68735388	68735389	MACS_peak_146	56	0.1094
chr14	54684586	54728149	-	NM_001146015	DLGAP5	chr14	54727719	54728531	813	387	77	403.22	28.97	0	chr14	54728104	54728105	MACS_peak_2327	45	0.0947
chr2	242263829	242275056	-	NM_001165031	DTYMK	chr2	242274753	242275164	412	218	35	163.23	18.18	0	chr2	242274969	242274970	MACS_peak_895	8	0.084951
chr12	119418241	119420681	+	NM_001037495	DYNLL1	chr12	119417935	119418592	658	229	92	701.13	46.69	0	chr12	119418162	119418163	MACS_peak_2101	58	0.1398
chr17	53515778	53522617	+	NM_080677	DYNLL2	chr17	53515491	53515826	336	155	53	332.71	32.52	0	chr17	53515644	53515645	MACS_peak_631	16	0.15774
chr3	109791026	109896383	+	NM_014648	DZIP3	chr3	109790783	109791351	569	218	37	148.64	10.76	0	chr3	109790999	109791000	MACS_peak_4879	17	0.065
chr3	173951168	174021958	+	NM_018098	ECT2	chr3	173950686	173951638	953	401	163	855.2	28.91	0	chr3	173951085	173951086	MACS_peak_5071	78	0.171
chr14	73251577	73296754	-	NM_194278	ELMSAN1	chr14	73295791	73296786	996	573	53	171.89	7.73	0	chr14	73296362	73296363	MACS_peak_2374	12	0.0532
chr5	73958986	73973005	-	NM_001256576	ENC1	chr5	73972706	73973378	673	403	155	1052.36	43.63	0	chr5	73973107	73973108	MACS_peak_5741	107	0.2303
chr12	51948349	51973694	+	NM_012291	ESPL1	chr12	51948087	51948703	617	191	100	658.11	31.81	0	chr12	51948276	51948277	MACS_peak_1888	59	0.1621
chr20	762355	774922	+	NM_001042353	FAM110A	chr20	761787	763415	1629	540	293	1333.83	38.99	0	chr20	762325	762326	MACS_peak_4137	135	0.1799
chr17	6288458	6295109	+	NM_001195228	FAM64A	chr17	6287693	6288567	875	286	60	331.53	16	0	chr17	6287977	6287978	MACS_peak_2891	17	0.0686
chr20	36988368	37015117	+	NM_030919	FAM83D	chr20	36987783	36989391	1609	638	444	2967.1	60.15	0	chr20	36988419	36988420	MACS_peak_4316	177	0.2759
chr6	153333350	153346433	-	NM_001142522	FBXO5	chr6	153345735	153346288	554	222	61	416.42	37.51	0	chr6	153345955	153345956	MACS_peak_6492	46	0.1101
chr11	63764988	63768183	+	NM_004470	FKBP2	chr11	63764228	63765682	1455	822	148	704.54	38.23	0	chr11	63765048	63765049	MACS_peak_1448	70	0.1017
chr11	47694644	47745569	-	NM_015308	FNBP4	chr11	47744915	47745974	1060	777	59	163.93	11.89	0	chr11	47745690	47745691	MACS_peak_1387	22	0.0557
chr19	3457294	3487755	+	NM_016263	FZR1	chr19	3456625	3457496	872	478	326	3100	168.82	0	chr19	3457101	3457102	MACS_peak_3300	207	0.3739
chr12	99491619	99542816	+	NM_174942	GAS2L3	chr12	99491135	99491987	853	428	150	1200.14	63.32	0	chr12	99491561	99491562	MACS_peak_2025	88	0.1758
chr14	95071075	95080808	+	NM_016417	GLRX5	chr14	95070773	95071152	380	271	39	304.95	43.27	0	chr14	95071042	95071043	MACS_peak_457	9	0.10263
chr12	102761656	102848119	-	NR_027249	GNN	chr12	102847765	102848714	950	486	134	987.46	61.93	0	chr12	102848249	102848250	MACS_peak_2033	81	0.1411
chr1	109221125	109274567	+	NM_013296	GPSM2	chr1	109220778	109221547	770	291	291	3088.35	110.16	0	chr1	109221067	109221068	MACS_peak_259	172	0.3779
chr5	176786292	176802456	+	NM_002082	GRK6	chr5	176785338	176786707	1370	899	133	484.69	18.85	0	chr5	176786235	176786236	MACS_peak_6040	45	0.0971
chr6	43696195	43704914	-	NM_019096	GTPBP2	chr6	43704985	43706088	1104	777	108	493.18	26.59	0	chr6	43705760	43705761	MACS_peak_6296	50	0.0978
chr22	45071301	45105371	+	NM_016426	GTSE1	chr22	45070971	45071843	873	433	238	1721.73	55.64	0	chr22	45071402	45071403	MACS_peak_4636	141	0.2726
chr3	130516303	130517810	-	NM_006026	H1FX	chr3	130517669	130518175	507	199	39	95.74	10.19	0	chr3	130517866	130517867	MACS_peak_4940	30	0.0769
chr3	130517803	130526102	+	NR_026991	H1FX-AS1	chr3	130517669	130518175	507	199	39	95.74	10.19	0	chr3	130517866	130517867	MACS_peak_4940	30	0.0769
chr11	118469794	118471387	-	NM_002105	H2AFX	chr11	118471098	118471981	884	508	118	640.37	26.05	0	chr11	118471604	118471605	MACS_peak_1671	53	0.1335
chr1	154978522	154988864	-	NM_001126050	HDGF	chr1	154987517	154988522	1006	563	158	972.32	50.46	0	chr1	154988078	154988079	MACS_peak_362	99	0.1571
chr6	27208795	27209293	+	NM_021064	HIST1H2AG	chr6	27208449	27208991	543	295	32	167.54	19.91	0	chr6	27208742	27208743	MACS_peak_6180	21	0.0589
chr6	27208073	27208554	-	NM_021058	HIST1H2BJ	chr6	27207453	27208091	639	300	56	323.77	35.18	0	chr6	27207751	27207752	MACS_peak_6179	45	0.0876
chr2	234410224	234427951	-	NM_018410	HJURP	chr2	234427413	234428590	1178	623	241	2050.19	74.84	0	chr2	234428034	234428035	MACS_peak_4089	104	0.2046
chr4	174489101	174491495	-	NM_001130689	HMGB2	chr4	174491894	174492737	844	532	123	1055.06	57.44	0	chr4	174492424	174492425	MACS_peak_5514	58	0.1457
chr5	162820094	162851530	+	NM_012484	HMMR	chr5	162819591	162820654	1064	684	145	862.94	21.13	0	chr5	162820273	162820274	MACS_peak_5976	38	0.1363
chr17	70642938	70662370	-	NM_016185	HN1	chr17	70661802	70663202	1401	440	117	370.58	15.61	0	chr17	70662240	70662241	MACS_peak_3156	37	0.0835
chr7	26196080	26206938	-	NM_031243	HNRNPA2B1	chr7	26206454	26208090	1637	726	171	651.66	28.01	0	chr7	26207178	26207179	MACS_peak_6629	68	0.1045
chr1	20941757	20985768	-	NM_016287	HP1BP3	chr1	20985400	20986189	790	408	245	2851.47	162.42	0	chr1	20985806	20985807	MACS_peak_34	164	0.3101
chr22	27468042	27483496	+	NM_172002	HSCB	chr22	27467509	27468205	697	388	81	337.04	17.76	0	chr22	27467895	27467896	MACS_peak_4545	45	0.1162
chr12	102848241	102865838	+	NM_003299	HSP90B1	chr12	102847765	102848714	950	486	134	987.46	61.93	0	chr12	102848249	102848250	MACS_peak_2033	81	0.1411
chr21	14665307	14677380	-	NM_006948	HSPA13	chr21	14677271	14677845	575	348	37	209.83	19.81	0	chr21	14677617	14677618	MACS_peak_4487	20	0.0643
chr11	125262164	125275751	+	NM_001134793	HYLS1	chr11	125262316	125263349	1034	411	121	867.87	54.18	0	chr11	125262725	125262726	MACS_peak_1687	62	0.117
chr5	140007567	140022249	+	NM_006083	IK	chr5	140007003	140007904	902	558	78	414.25	33.1	0	chr5	140007559	140007560	MACS_peak_5898	46	0.0865
chr11	61648020	61677211	+	NM_020238	INCENP	chr11	61647530	61649285	1756	502	186	800.47	28.02	0	chr11	61648030	61648031	MACS_peak_1428	60	0.1059
chr7	1476438	1510544	-	NM_001080453	INTS1	chr7	1510232	1510727	496	426	35	133.22	16.95	1	chr7	1510656	1510657	MACS_peak_1325	8	0.070565
chr3	48705886	48729715	-	NM_001146178	IP6K2	chr3	48729261	48730090	830	469	63	321.49	23.7	0	chr3	48729728	48729729	MACS_peak_4774	31	0.0759
chr7	32874302	32897993	-	NM_015483	KBTBD2	chr7	32896251	32897949	1699	1299	174	663.14	26.06	0	chr7	32897548	32897549	MACS_peak_6662	62	0.1024
chr8	25341280	25371901	-	NM_017634	KCTD9	chr8	25372108	25372934	827	292	114	953.46	51.5	0	chr8	25372398	25372399	MACS_peak_7040	52	0.1378
chr3	109751407	109791181	-	NM_020890	KIAA1524	chr3	109790783	109791351	569	218	37	148.64	10.76	0	chr3	109790999	109791000	MACS_peak_4879	17	0.065
chr10	94342804	94405132	+	NM_004523	KIF11	chr10	94342316	94343539	1224	501	242	1744.71	69.52	0	chr10	94342815	94342816	MACS_peak_968	130	0.1977
chr1	198787247	198856485	-	NM_014875	KIF14	chr1	198855880	198856890	1011	667	127	539.12	23.7	0	chr1	198856545	198856546	MACS_peak_500	62	0.1256
chr11	27998738	28086322	-	NM_031217	KIF18A	chr11	28085763	28086748	986	557	133	427	17.55	0	chr11	28086318	28086319	MACS_peak_1294	66	0.1349
chr17	40357604	40380605	-	NM_001265577	KIF18B	chr17	40380008	40381087	1080	674	194	1050.1	38.92	0	chr17	40380680	40380681	MACS_peak_3026	105	0.1796
chr5	137542315	137551303	+	NM_005733	KIF20A	chr5	137541858	137543162	1305	797	257	1677.12	48.03	0	chr5	137542653	137542654	MACS_peak_5886	106	0.1969
chr10	91451346	91524680	+	NM_016195	KIF20B	chr10	91450771	91451976	1206	833	177	805.25	20.15	0	chr10	91451602	91451603	MACS_peak_955	56	0.1468
chr15	67493680	67527818	+	NM_004856	KIF23	chr15	67493351	67494599	1249	355	202	1604.21	92.72	0	chr15	67493704	67493705	MACS_peak_2529	119	0.1617
chr1	44978076	45006025	+	NM_006845	KIF2C	chr1	44977830	44978458	629	264	121	1178.23	82.2	0	chr1	44978092	44978093	MACS_peak_96	83	0.1924
chr6	33467290	33485677	+	NM_002263	KIFC1	chr6	33467218	33467986	769	348	116	682.76	33.76	0	chr6	33467564	33467565	MACS_peak_6238	69	0.1508
chr15	38462213	38473781	+	NM_001142762	KNSTRN	chr15	38462174	38462839	666	271	182	1738.88	90.98	0	chr15	38462443	38462444	MACS_peak_2463	134	0.2733
chr17	63462309	63473432	+	NM_002266	KPNA2	chr17	63462095	63462693	599	153	208	1539.37	42.2	0	chr17	63462246	63462247	MACS_peak_646	31	0.34725
chr1	223655826	223683180	-	NM_194442	LBR	chr1	223681878	223683244	1367	619	139	608.85	33.45	0	chr1	223682495	223682496	MACS_peak_594	68	0.1017
chr22	36401558	36405755	+	NM_002305	LGALS1	chr22	36401274	36401704	431	192	42	263.24	29.22	0	chr22	36401464	36401465	MACS_peak_1008	9	0.097448
chr16	33868552	33870004	-	NR_038368	LINC00273	chr16	33870532	33870987	456	323	91	129.43	12.11	2	chr16	33870853	33870854	MACS_peak_547	34	0.19956
chr5	126140743	126200611	+	NM_001198557	LMNB1	chr5	126139868	126140871	1004	439	156	1066.42	51.99	0	chr5	126140305	126140306	MACS_peak_5851	85	0.1554
chr20	42273013	42288081	+	NR_038339	LOC100505783	chr20	42272288	42273537	1250	777	122	243.09	14.23	0	chr20	42273063	42273064	MACS_peak_4347	57	0.0976
chr12	119412523	119418132	-	NR_038854	LOC100506668	chr12	119417935	119418592	658	229	92	701.13	46.69	0	chr12	119418162	119418163	MACS_peak_2101	58	0.1398
chr20	26115654	26137869	-	NR_040095	LOC284801	chr20	26137776	26138276	501	252	226	205.02	5.74	0	chr20	26138026	26138027	MACS_peak_916	44	0.4511
chr11	46824537	46852543	+	NR_038909	LRP4-AS1	chr11	46823919	46824888	970	557	173	841.45	31.87	0	chr11	46824474	46824475	MACS_peak_1379	99	0.1784
chr7	32491469	32496548	-	NM_012322	LSM5	chr7	32496136	32497380	1245	432	104	364.97	24.56	0	chr7	32496566	32496567	MACS_peak_6660	55	0.0835
chr6	43705256	43716666	+	NM_001003690	MAD2L1BP	chr6	43704985	43706088	1104	777	108	493.18	26.59	0	chr6	43705760	43705761	MACS_peak_6296	50	0.0978
chr20	38747930	38751290	-	NM_005461	MAFB	chr20	38751920	38752323	404	170	40	215.84	22.73	0	chr20	38752088	38752089	MACS_peak_936	9	0.09901
chr22	34126115	34150495	+	NM_006739	MCM5	chr22	34125636	34126338	703	310	39	136.2	12.23	0	chr22	34125944	34125945	MACS_peak_4574	19	0.0555
chr11	28086373	28311630	+	NM_001113528	METTL15	chr11	28085763	28086748	986	557	133	427	17.55	0	chr11	28086318	28086319	MACS_peak_1294	66	0.1349
chr22	20337269	20337347	+	NR_030622	MIR301B	chr22	20335724	20336857	1134	640	107	551.07	31.55	0	chr22	20336362	20336363	MACS_peak_4527	49	0.0944
chr8	117956147	117956220	-	NR_037404	MIR3610	chr8	117955553	117956613	1061	701	248	1684.29	64.02	0	chr8	117956252	117956253	MACS_peak_7228	157	0.2337
chr12	102848332	102848463	+	NR_037425	MIR3652	chr12	102847765	102848714	950	486	134	987.46	61.93	0	chr12	102848249	102848250	MACS_peak_2033	81	0.1411
chr5	140007612	140007695	+	NR_037428	MIR3655	chr5	140007003	140007904	902	558	78	414.25	33.1	0	chr5	140007559	140007560	MACS_peak_5898	46	0.0865
chr2	132731008	132731123	-	NR_031608	MIR663B	chr2	132731574	132731821	248	106	47	98.53	12.4	6	chr2	132731678	132731679	MACS_peak_851	26	0.18952
chr14	44742142	44792355	-	NM_018353	MIS18BP1	chr14	44791977	44792835	859	238	61	215.92	15.96	0	chr14	44792213	44792214	MACS_peak_2301	30	0.071
chr10	129784913	129814458	-	NM_001145966	MKI67	chr10	129813731	129815215	1485	980	210	1312.42	67.31	0	chr10	129814709	129814710	MACS_peak_1147	115	0.1414
chr12	6471576	6472732	-	NM_016497	MRPL51	chr12	6472470	6473721	1252	926	129	679	26.96	0	chr12	6473394	6473395	MACS_peak_1725	44	0.103
chr6	30693464	30702153	+	NM_014046	MRPS18B	chr6	30692840	30693457	618	292	151	1172.98	44.53	0	chr6	30693130	30693131	MACS_peak_6208	91	0.2443
chr3	9666116	9719078	+	NM_001077526	MTMR14	chr3	9665766	9666335	570	338	46	220.39	17.38	0	chr3	9666102	9666103	MACS_peak_4674	27	0.0807
chr13	72180495	72199939	-	NM_001071775	MZT1	chr13	72199717	72200224	508	205	30	163.45	22.78	0	chr13	72199920	72199921	MACS_peak_2210	23	0.0591
chr11	19691456	20099723	+	NM_182964	NAV2	chr11	19690064	19690938	875	633	170	954.67	35.26	0	chr11	19690695	19690696	MACS_peak_1275	98	0.1943
chr12	6473558	6511393	+	NM_014865	NCAPD2	chr12	6472470	6473721	1252	926	129	679	26.96	0	chr12	6473394	6473395	MACS_peak_1725	44	0.103
chr2	96365210	96405001	+	NM_015341	NCAPH	chr2	96364967	96365845	879	276	123	708.45	34.31	0	chr2	96365241	96365242	MACS_peak_3696	67	0.1399
chr5	140005131	140007554	-	NM_002488	NDUFA2	chr5	140007003	140007904	902	558	78	414.25	33.1	0	chr5	140007559	140007560	MACS_peak_5898	46	0.0865
chr1	209898221	209915595	-	NM_001204182	NEK2	chr1	209914909	209916087	1179	757	221	1624.17	65.24	0	chr1	209915664	209915665	MACS_peak_553	112	0.1874
chr5	172000880	172051138	+	NM_001142651	NEURL1B	chr5	172000250	172001083	834	476	154	1358.99	87.14	0	chr5	172000724	172000725	MACS_peak_6010	104	0.1847
chr1	203948569	203985995	-	NM_022731	NUCKS1	chr1	203985051	203986885	1835	954	333	2463.41	75.61	0	chr1	203986003	203986004	MACS_peak_527	123	0.1815
chr5	162813163	162819721	-	NM_145266	NUDCD2	chr5	162819591	162820654	1064	684	145	862.94	21.13	0	chr5	162820273	162820274	MACS_peak_5976	38	0.1363
chr11	3652815	3775598	-	NM_139132	NUP98	chr11	3775082	3776080	999	364	137	751.41	31.77	0	chr11	3775444	3775445	MACS_peak_1197	65	0.1371
chr15	39412183	39460540	+	NM_001243142	NUSAP1	chr15	39411813	39412660	848	498	111	761.37	28.78	0	chr15	39412309	39412310	MACS_peak_2466	40	0.1309
chr15	39388757	39412111	-	NM_007280	OIP5	chr15	39411813	39412660	848	498	111	761.37	28.78	0	chr15	39412309	39412310	MACS_peak_2466	40	0.1309
chr19	44308259	44361886	+	NM_005884	PAK4	chr19	44307730	44308734	1005	392	101	399.9	20.1	0	chr19	44308120	44308121	MACS_peak_3408	46	0.1005
chr12	101038085	101115428	+	NM_017915	PARPBP	chr12	101037521	101038520	1000	554	155	812.41	31.4	0	chr12	101038073	101038074	MACS_peak_2028	77	0.155
chr2	70168088	70169838	+	NM_006196	PCBP1	chr2	70167484	70168087	604	245	50	275.71	26	0	chr2	70167727	70167728	MACS_peak_3669	34	0.0828
chr2	70042898	70167651	-	NR_033872	PCBP1-AS1	chr2	70167484	70168087	604	245	50	275.71	26	0	chr2	70167727	70167728	MACS_peak_3669	34	0.0828
chr11	3775624	3804177	+	NR_045926	PGAP2	chr11	3775082	3776080	999	364	137	751.41	31.77	0	chr11	3775444	3775445	MACS_peak_1197	65	0.1371
chr9	122657751	122679427	-	NM_015651	PHF19	chr9	122678182	122678993	812	468	158	1080.95	37.19	0	chr9	122678648	122678649	MACS_peak_7564	76	0.1946
chr15	62894886	62904891	-	NM_025049	PIF1	chr15	62904370	62905564	1195	563	138	710.57	37.23	0	chr15	62904931	62904932	MACS_peak_2511	70	0.1155
chr6	37245899	37251182	+	NM_002648	PIM1	chr6	37244999	37245728	730	456	95	666.33	46.25	0	chr6	37245453	37245454	MACS_peak_6264	62	0.1301
chr22	48740146	48743724	+	NM_001001852	PIM3	chr22	48739587	48740477	891	463	112	844.02	52.3	0	chr22	48740048	48740049	MACS_peak_4645	59	0.1257
chr16	23597701	23609189	+	NM_005030	PLK1	chr16	23597215	23597988	774	427	203	1840.18	79.53	0	chr16	23597640	23597641	MACS_peak_2703	126	0.2623
chr15	87660539	87679030	-	NM_001126131	POLG	chr15	87678623	87679450	828	511	49	230.11	18.95	0	chr15	87679132	87679133	MACS_peak_2575	22	0.0592
chr2	44249503	44312115	+	NM_001033557	PPM1B	chr2	44248480	44249279	800	476	66	391.24	26.21	0	chr2	44248954	44248955	MACS_peak_3628	30	0.0825
chr6	30676155	30693063	-	NM_002714	PPP1R10	chr6	30692840	30693457	618	292	151	1172.98	44.53	0	chr6	30693130	30693131	MACS_peak_6208	91	0.2443
chr15	89310271	89338885	-	NM_003981	PRC1	chr15	89338328	89339297	970	465	132	1093.17	63.38	0	chr15	89338791	89338792	MACS_peak_2593	64	0.1361
chr17	54587641	54638852	+	NM_018304	PRR11	chr17	54586833	54588412	1580	1002	155	747.82	32.89	0	chr17	54587833	54587834	MACS_peak_3086	57	0.0981
chr18	12692986	12715739	+	NM_020232	PSMG2	chr18	12692465	12693090	626	287	34	171.92	22.78	0	chr18	12692750	12692751	MACS_peak_3224	23	0.0543
chr5	159781442	159788324	+	NM_004219	PTTG1	chr5	159781211	159781964	754	203	213	1504.77	49.29	0	chr5	159781412	159781413	MACS_peak_5968	137	0.2825
chr12	48669211	48705574	-	NM_001126103	RACGAP1	chr12	48705093	48706064	972	472	138	739.81	21.95	0	chr12	48705563	48705564	MACS_peak_1863	48	0.142
chr8	117927353	117956286	-	NM_006265	RAD21	chr8	117955553	117956613	1061	701	248	1684.29	64.02	0	chr8	117956252	117956253	MACS_peak_7228	157	0.2337
chr8	117955843	117958288	+	NR_033886	RAD21-AS1	chr8	117955553	117956613	1061	701	248	1684.29	64.02	0	chr8	117956252	117956253	MACS_peak_7228	157	0.2337
chr15	89299109	89307359	+	NM_001017919	RCCD1	chr15	89298851	89299884	1034	679	203	1659.48	93.11	0	chr15	89299528	89299529	MACS_peak_2592	137	0.1963
chr8	22051477	22055393	-	NM_025232	REEP4	chr8	22054879	22055629	751	470	85	648.11	43.57	0	chr8	22055347	22055348	MACS_peak_7029	44	0.1132
chr11	118710419	118713234	+	NM_032015	RNF26	chr11	118709792	118710891	1100	537	261	2527.81	115.81	0	chr11	118710327	118710328	MACS_peak_1672	142	0.2373
chr12	115660478	115775819	+	NM_001109903	RNFT2	chr12	115660096	115660868	773	382	96	579.48	32.42	0	chr12	115660476	115660477	MACS_peak_2083	53	0.1242
chr1	45013832	45016999	+	NM_001012	RPS8	chr1	45013483	45014037	555	321	39	177.15	21.75	0	chr1	45013802	45013803	MACS_peak_97	32	0.0703
chr2	10180313	10188997	+	NM_001034	RRM2	chr2	10179265	10180655	1391	929	134	804.26	43.69	0	chr2	10180192	10180193	MACS_peak_3543	55	0.0963
chr4	130024601	130234214	-	NM_144643	SCLT1	chr4	130233789	130234527	739	384	93	459.22	31.72	0	chr4	130234171	130234172	MACS_peak_5442	70	0.1258
chr1	35421787	35431330	-	NM_005066	SFPQ	chr1	35431175	35431977	803	378	110	774.81	43.9	0	chr1	35431551	35431552	MACS_peak_76	61	0.137
chr3	20177088	20202728	-	NM_001199257	SGOL1	chr3	20202237	20203042	806	453	59	268.04	14.27	0	chr3	20202688	20202689	MACS_peak_4702	21	0.0732
chr17	54542089	54587582	-	NM_001100595	SKA2	chr17	54586833	54588412	1580	1002	155	747.82	32.89	0	chr17	54587833	54587834	MACS_peak_3086	57	0.0981
chr15	65205107	65274587	+	NM_001145102	SMAD3	chr15	65204456	65205417	962	564	198	1332.27	46.21	0	chr15	65205018	65205019	MACS_peak_2522	102	0.2058
chr14	95069001	95070962	-	NR_001459	SNHG10	chr14	95070773	95071152	380	271	39	304.95	43.27	0	chr14	95071042	95071043	MACS_peak_457	9	0.10263
chr1	45014123	45014197	+	NR_000015	SNORD55	chr1	45013483	45014037	555	321	39	177.15	21.75	0	chr1	45013802	45013803	MACS_peak_97	32	0.0703
chr17	23928709	23950183	-	NM_006461	SPAG5	chr17	23949143	23951249	2107	1016	228	510.64	23.22	0	chr17	23950157	23950158	MACS_peak_2918	93	0.1082
chr17	23950277	23968522	+	NR_040012	SPAG5-AS1	chr17	23949143	23951249	2107	1016	228	510.64	23.22	0	chr17	23950157	23950158	MACS_peak_2918	93	0.1082
chr18	21850214	21924609	-	NM_005637	SS18	chr18	21924502	21925555	1054	729	90	582.73	42.58	0	chr18	21925229	21925230	MACS_peak_3230	43	0.0854
chr2	196706551	196744581	-	NM_004226	STK17B	chr2	196744375	196744947	573	162	46	193.67	14.95	0	chr2	196744535	196744536	MACS_peak_3968	27	0.0803
chr22	37460664	37481970	-	NM_001199579	SUN2	chr22	37481405	37482592	1188	639	209	1245.59	47.62	0	chr22	37482042	37482043	MACS_peak_4599	109	0.1759
chr17	59031962	59039457	+	NM_016360	TACO1	chr17	59031754	59032273	520	164	32	114.07	11.57	0	chr17	59031916	59031917	MACS_peak_3104	20	0.0615
chr18	3437607	3448406	+	NM_173207	TGIF1	chr18	3437977	3438682	706	399	55	344.1	34.66	0	chr18	3438374	3438375	MACS_peak_3222	35	0.0779
chr12	48421559	48444984	+	NM_003217	TMBIM6	chr12	48421200	48421908	709	281	107	552.68	26.85	0	chr12	48421479	48421480	MACS_peak_1862	65	0.1509
chr8	133791373	133842096	-	NM_001145153	TMEM71	chr8	133841729	133842424	696	331	52	147.51	11.76	0	chr8	133842058	133842059	MACS_peak_7298	29	0.0747
chr19	4591028	4606580	+	NM_001167942	TNFAIP8L1	chr19	4589969	4590725	757	446	105	882.77	79.23	0	chr19	4590413	4590414	MACS_peak_3309	80	0.1387
chr17	35798298	35827728	-	NM_001067	TOP2A	chr17	35827151	35828258	1108	654	175	1240.92	43.78	0	chr17	35827803	35827804	MACS_peak_2994	68	0.1579
chr20	29790564	29853264	+	NM_012112	TPX2	chr20	29790125	29791340	1216	562	317	2232.66	57.15	0	chr20	29790685	29790686	MACS_peak_4261	146	0.2607
chr3	161635984	161650320	-	NM_173084	TRIM59	chr3	161649494	161651249	1756	929	317	1645.57	61.51	0	chr3	161650421	161650422	MACS_peak_5041	176	0.1805
chr12	48003237	48011781	+	NM_005480	TROAP	chr12	48002794	48004030	1237	491	184	1243.91	46.03	0	chr12	48003283	48003284	MACS_peak_1857	73	0.1487
chr1	117404471	117447014	+	NM_003594	TTF2	chr1	117403502	117404585	1084	591	119	633.89	32.04	0	chr1	117404091	117404092	MACS_peak_287	55	0.1098
chr12	47945131	47953380	+	NM_032704	TUBA1C	chr12	47944229	47945291	1063	770	197	1137.23	38.28	0	chr12	47944997	47944998	MACS_peak_1856	97	0.1853
chr9	139255531	139257980	+	NM_006088	TUBB4B	chr9	139254406	139255750	1345	870	196	1175.93	35.64	0	chr9	139255274	139255275	MACS_peak_7631	67	0.1457
chr1	144149818	144153985	+	NM_006472	TXNIP	chr1	144149472	144149976	505	260	60	359.38	24.47	0	chr1	144149730	144149731	MACS_peak_297	40	0.1188
chr17	71772880	71778974	+	NM_182565	UBALD2	chr17	71772087	71773198	1112	613	222	1606.38	42.55	0	chr17	71772698	71772699	MACS_peak_3166	80	0.1996
chr20	43874661	43879003	+	NM_181799	UBE2C	chr20	43873987	43875815	1829	651	459	2704.9	57.19	0	chr20	43874636	43874637	MACS_peak_4361	187	0.251
chr19	60604461	60611137	-	NM_014501	UBE2S	chr19	60610832	60611798	967	457	202	1702.91	65.24	0	chr19	60611287	60611288	MACS_peak_3516	96	0.2089
chr1	200567407	200577717	-	NM_014176	UBE2T	chr1	200577400	200578230	831	445	171	1294.59	53.94	0	chr1	200577843	200577844	MACS_peak_513	97	0.2058
chr1	26481359	26505782	-	NM_183008	UBXN11	chr1	26505356	26506120	765	431	77	513.7	46.31	0	chr1	26505785	26505786	MACS_peak_57	53	0.1007
chr3	180853626	180989883	+	NM_003940	USP13	chr3	180852954	180853642	689	285	43	215.05	17.48	0	chr3	180853237	180853238	MACS_peak_5097	20	0.0624
chr3	49120482	49133375	-	NM_001199161	USP19	chr3	49132971	49133702	732	355	59	195.08	15.29	0	chr3	49133324	49133325	MACS_peak_4778	35	0.0806
chr1	119375361	119484818	-	NM_015836	WARS2	chr1	119484232	119485030	799	600	53	212.93	16.1	0	chr1	119484830	119484831	MACS_peak_289	25	0.0663
chr2	74539034	74541526	+	NM_012477	WBP1	chr2	74538522	74539154	633	305	40	170.75	18.3	0	chr2	74538825	74538826	MACS_peak_3678	26	0.0632
chr18	71038265	71050269	-	NM_175907	ZADH2	chr18	71050121	71050649	529	146	92	863.02	67.34	0	chr18	71050265	71050266	MACS_peak_3271	68	0.1739
chr9	37428099	37455407	-	NM_014872	ZBTB5	chr9	37455220	37456252	1033	480	74	325.67	13.59	0	chr9	37455698	37455699	MACS_peak_7432	20	0.0716

## Sheet: HighCoverage_U2OS_specific
chromosome	txStart	txEnd	strand	RefSeqID	GeneSym	chromosome	start	end	length	summit	tags	pValue	fold_enrichment	FDR(%)	chr	s_start	s_end	peak_id	s_FC	Tag Density/Length
chr2	132621636	132732012	-	NR_027020	ANKRD30BL	chr2	132731574	132731821	248	106	47	98.53	12.4	6	chr2	132731678	132731679	MACS_peak_851	26	0.18952
chr17	57111328	57295702	-	NM_032043	BRIP1	chr17	57295503	57296119	617	352	91	417.02	20.83	0	chr17	57295853	57295854	MACS_peak_638	15	0.14749
chr2	242263829	242275056	-	NM_001165031	DTYMK	chr2	242274753	242275164	412	218	35	163.23	18.18	0	chr2	242274969	242274970	MACS_peak_895	8	0.084951
chr17	53515778	53522617	+	NM_080677	DYNLL2	chr17	53515491	53515826	336	155	53	332.71	32.52	0	chr17	53515644	53515645	MACS_peak_631	16	0.15774
chr14	95071075	95080808	+	NM_016417	GLRX5	chr14	95070773	95071152	380	271	39	304.95	43.27	0	chr14	95071042	95071043	MACS_peak_457	9	0.10263
chr7	1476438	1510544	-	NM_001080453	INTS1	chr7	1510232	1510727	496	426	35	133.22	16.95	1	chr7	1510656	1510657	MACS_peak_1325	8	0.070565
chr17	63462309	63473432	+	NM_002266	KPNA2	chr17	63462095	63462693	599	153	208	1539.37	42.2	0	chr17	63462246	63462247	MACS_peak_646	31	0.34725
chr22	36401558	36405755	+	NM_002305	LGALS1	chr22	36401274	36401704	431	192	42	263.24	29.22	0	chr22	36401464	36401465	MACS_peak_1008	9	0.097448
chr16	33868552	33870004	-	NR_038368	LINC00273	chr16	33870532	33870987	456	323	91	129.43	12.11	2	chr16	33870853	33870854	MACS_peak_547	34	0.19956
chr20	26115654	26137869	-	NR_040095	LOC284801	chr20	26137776	26138276	501	252	226	205.02	5.74	0	chr20	26138026	26138027	MACS_peak_916	44	0.4511
chr20	38747930	38751290	-	NM_005461	MAFB	chr20	38751920	38752323	404	170	40	215.84	22.73	0	chr20	38752088	38752089	MACS_peak_936	9	0.09901
chr2	132731008	132731123	-	NR_031608	MIR663B	chr2	132731574	132731821	248	106	47	98.53	12.4	6	chr2	132731678	132731679	MACS_peak_851	26	0.18952
chr14	95069001	95070962	-	NR_001459	SNHG10	chr14	95070773	95071152	380	271	39	304.95	43.27	0	chr14	95071042	95071043	MACS_peak_457	9	0.10263
